# Supplementary material for: Main Group Molecular Switches with Swivel Bifurcated to Trifurcated Hydrogen Bond Mode of Action
Source: J Am Chem Soc. 2023 Jun 2;145(23):12475–86. doi: 10.1021/jacs.2c12713 (PMC10273318; doi:10.1021/jacs.2c12713)
Supplement: Supplementary file 2 — ja2c12713_si_002.zip [file ja2c12713_si_002.zip]

Archive with 47 entries (45 files):
- Matrix_new/
- Matrix_new/Matrix/
- Matrix_new/Matrix/bis_dimer_O_OFF_DMSO.xyz
- Matrix_new/Matrix/bis_dimer_O_ON.xyz
- Matrix_new/Matrix/bis_dimer_O_ON_Br.xyz
- Matrix_new/Matrix/bis_dimer_O_ON_Cl.xyz
- Matrix_new/Matrix/bis_dimer_O_ON_DMSO.xyz
- Matrix_new/Matrix/bis_dimer_O_ON_HSO4.xyz
- Matrix_new/Matrix/bis_dimer_O_ON_I.xyz
- Matrix_new/Matrix/bis_dimer_O_ON_NO3.xyz
- Matrix_new/Matrix/bis_dimer_S_OFF.xyz
- Matrix_new/Matrix/bis_dimer_S_OFF_DMSO.xyz
- Matrix_new/Matrix/bis_dimer_S_ON.xyz
- Matrix_new/Matrix/bis_dimer_S_ON_Br.xyz
- Matrix_new/Matrix/bis_dimer_S_ON_Cl.xyz
- Matrix_new/Matrix/bis_dimer_S_ON_DMSO.xyz
- Matrix_new/Matrix/bis_dimer_S_ON_HSO4.xyz
- Matrix_new/Matrix/bis_dimer_S_ON_I.xyz
- Matrix_new/Matrix/bis_dimer_S_ON_NO3.xyz
- Matrix_new/Matrix/br_sdd_vacuum.xyz
- Matrix_new/Matrix/cl_sdd_vacuum.xyz
- Matrix_new/Matrix/conf_TS_S.xyz
- Matrix_new/Matrix/DMSO.xyz
- Matrix_new/Matrix/HSO4_vacuum.xyz
- Matrix_new/Matrix/i_sdd_vacuum.xyz
- Matrix_new/Matrix/monomer_O.xyz
- Matrix_new/Matrix/monomer_O_Br.xyz
- Matrix_new/Matrix/monomer_O_Cl.xyz
- Matrix_new/Matrix/monomer_O_DMSO.xyz
- Matrix_new/Matrix/monomer_O_HSO4.xyz
- Matrix_new/Matrix/monomer_O_I.xyz
- Matrix_new/Matrix/monomer_O_NO3.xyz
- Matrix_new/Matrix/monomer_S.xyz
- Matrix_new/Matrix/monomer_Se.xyz
- Matrix_new/Matrix/monomer_Se_Br.xyz
- Matrix_new/Matrix/monomer_Se_Cl.xyz
- Matrix_new/Matrix/monomer_Se_DMSO.xyz
- Matrix_new/Matrix/monomer_Se_HSO4.xyz
- Matrix_new/Matrix/monomer_Se_I.xyz
- Matrix_new/Matrix/monomer_Se_NO3.xyz
- Matrix_new/Matrix/monomer_S_Br.xyz
- Matrix_new/Matrix/monomer_S_Cl.xyz
- Matrix_new/Matrix/monomer_S_DMSO.xyz
- Matrix_new/Matrix/monomer_S_HSO4.xyz
- Matrix_new/Matrix/monomer_S_I.xyz
- Matrix_new/Matrix/monomer_S_NO3.xyz
- Matrix_new/Matrix/NO3_vacuum.xyz
