# Supplementary material for: Main Group Molecular Switches with Swivel Bifurcated to Trifurcated Hydrogen Bond Mode of Action
Source: J Am Chem Soc. 2023 Jun 2;145(23):12475–86. doi: 10.1021/jacs.2c12713 (PMC10273318; doi:10.1021/jacs.2c12713)
Supplement: Supplementary file 2 — ja2c12713_si_002.zip [file ja2c12713_si_002.zip › Matrix_new/Matrix/bis_dimer_O_OFF_DMSO.xyz]

106
bis_dimer_O_open_DMSO.log	Energy: -2228885.0554376
N          1.20868       -1.66970       -0.53897
N          1.81591       -0.95886        1.54264
N          3.75566       -0.55549       -0.25842
H          3.34567        0.35547       -0.45688
N          0.11155        0.70998        0.39576
H          0.96569        1.20003        0.07125
N         -2.53157        1.13895        0.98162
N         -2.12776        0.85294       -1.24452
N         -3.44767       -1.19460        0.10258
H         -2.59861       -1.50906        0.57485
C          2.24241       -0.34733        2.81378
C          2.48180        1.15262        2.63883
H          2.86247        1.58276        3.56959
H          1.55621        1.66547        2.37280
H          3.20480        1.32823        1.84082
C          3.53119       -1.03976        3.24995
H          3.84229       -0.65594        4.22463
H          4.33447       -0.84931        2.53613
H          3.38562       -2.11904        3.32289
C          1.14376       -0.60721        3.84143
H          0.98241       -1.68010        3.96220
H          0.19763       -0.15897        3.53191
H          1.42211       -0.17626        4.80662
C          0.67551       -2.75346       -1.40584
C          1.73507       -3.06956       -2.45589
H          2.62962       -3.48478       -1.98921
H          2.00625       -2.16681       -3.00841
H          1.34525       -3.80741       -3.16157
C          0.36085       -3.99984       -0.57538
H          1.26308       -4.35120       -0.07097
H         -0.01386       -4.79745       -1.22355
H         -0.39660       -3.77318        0.17690
C         -0.58047       -2.22838       -2.08988
H         -1.33400       -1.90025       -1.37181
H         -1.02028       -3.01687       -2.70654
H         -0.33365       -1.38398       -2.73352
C          5.10975       -0.77143       -0.81112
C          5.58009        0.59671       -1.29984
H          6.59294        0.52609       -1.70276
H          5.58329        1.31770       -0.47790
H          4.91924        0.96916       -2.08771
C          5.09030       -1.75626       -1.98027
H          6.08929       -1.84945       -2.41602
H          4.40307       -1.41405       -2.75781
H          4.77297       -2.74213       -1.63762
C          6.04464       -1.28159        0.28547
H          5.67535       -2.22750        0.68477
H          6.10742       -0.55382        1.09911
H          7.05065       -1.43804       -0.11457
C         -2.17502        1.33736       -2.64558
C         -2.92646        2.66884       -2.72640
H         -3.94840        2.54535       -2.36344
H         -2.95691        3.02147       -3.76179
H         -2.42395        3.42028       -2.11384
C         -2.88933        0.28139       -3.48185
H         -2.38703       -0.68378       -3.40909
H         -2.90640        0.58981       -4.53029
H         -3.92199        0.16727       -3.14707
C         -0.73282        1.52051       -3.11840
H         -0.25457        2.33934       -2.57660
H         -0.72084        1.76648       -4.18320
H         -0.14633        0.61383       -2.96051
C         -2.81873        1.35653        2.41193
C         -4.12432        2.14596        2.50915
H         -4.37443        2.33598        3.55672
H         -4.94706        1.59379        2.04955
H         -4.02914        3.10006        1.98610
C         -2.94259        0.01886        3.13797
H         -2.05165       -0.58937        2.98069
H         -3.79854       -0.54392        2.76161
H         -3.08872        0.19016        4.20804
C         -1.67165        2.17728        2.99685
H         -1.85106        2.35308        4.05966
H         -1.58698        3.14178        2.49117
H         -0.72124        1.64995        2.89480
C         -4.49615       -2.20077       -0.14389
C         -3.88108       -3.54422        0.24241
H         -3.55960       -3.53733        1.28764
H         -3.01075       -3.76457       -0.38108
H         -4.61262       -4.34521        0.11232
C         -4.89418       -2.21701       -1.61911
H         -5.62928       -3.00525       -1.80431
H         -4.01949       -2.40306       -2.24689
H         -5.33789       -1.26117       -1.90393
C         -5.72060       -1.90720        0.72576
H         -6.50176       -2.65429        0.55648
H         -6.12105       -0.92050        0.48539
H         -5.44880       -1.92912        1.78457
P         -3.46173        0.40219       -0.24845
P         -1.26057        1.58620       -0.00073
P          0.35936       -0.90872        0.71092
P          2.71246       -1.69984        0.29939
O          3.35886       -3.01891        0.49509
O         -0.87265       -1.56332        1.22446
O         -0.82809        3.00393       -0.15051
O         -4.79288        0.91781       -0.64965
S          2.16203        3.42169       -1.05949
O          2.34762        1.97725       -0.58505
C          3.84640        4.01778       -1.34519
H          4.24835        3.46198       -2.19143
H          3.81055        5.08254       -1.58274
H          4.44770        3.83228       -0.45448
C          1.81009        4.38644        0.42264
H          1.84454        5.44713        0.16641
H          0.79838        4.10114        0.71201
H          2.54354        4.13587        1.19011
