# Supplementary material for: Main Group Molecular Switches with Swivel Bifurcated to Trifurcated Hydrogen Bond Mode of Action
Source: J Am Chem Soc. 2023 Jun 2;145(23):12475–86. doi: 10.1021/jacs.2c12713 (PMC10273318; doi:10.1021/jacs.2c12713)
Supplement: Supplementary file 2 — ja2c12713_si_002.zip [file ja2c12713_si_002.zip › Matrix_new/Matrix/bis_dimer_O_ON.xyz]

96
bis_dimer_O_closed.log	Energy: -1881747.6529102
N          2.58597       -0.75214       -0.86458
N          2.20252       -0.68253        1.38066
N          3.23923        1.60610        0.23831
H          2.42770        1.85895       -0.30728
N         -0.03158       -0.71587        0.04651
H         -0.04346        0.16152        0.54940
N         -1.97812        0.55835       -1.22926
N         -2.74566       -1.17014        0.01646
N         -3.59076        1.27662        0.86270
H         -2.89242        1.09746        1.57045
C          2.16985       -0.96072        2.83016
C          0.72726       -1.26983        3.22182
H          0.67518       -1.48728        4.29152
H          0.35152       -2.14433        2.68460
H          0.06894       -0.42240        3.01167
C          2.65763        0.28464        3.56013
H          2.59284        0.13323        4.64065
H          2.05275        1.15438        3.29131
H          3.70022        0.49553        3.31442
C          3.07252       -2.15549        3.13789
H          4.09506       -1.94739        2.81584
H          2.72044       -3.04324        2.60691
H          3.07664       -2.36910        4.21082
C          3.10275       -1.18880       -2.18336
C          3.99574       -0.07736       -2.72290
H          4.86197        0.08292       -2.07706
H          3.44212        0.86077       -2.80997
H          4.36437       -0.35250       -3.71421
C          3.90139       -2.48132       -2.01581
H          4.72998       -2.32711       -1.32012
H          4.30832       -2.80546       -2.97803
H          3.26215       -3.27394       -1.62169
C          1.91495       -1.40128       -3.11223
H          1.20772       -2.13116       -2.71406
H          2.26617       -1.76115       -4.08309
H          1.37616       -0.46409       -3.27174
C          4.22978        2.69422        0.41053
C          5.35504        2.58327       -0.61859
H          6.06445        3.40736       -0.49741
H          4.95686        2.62245       -1.63565
H          5.89505        1.64341       -0.48862
C          4.81004        2.66418        1.82154
H          5.52200        3.48453        1.94785
H          5.33700        1.72532        2.00122
H          4.01949        2.77692        2.56683
C          3.45419        3.99219        0.19922
H          2.64359        4.08363        0.92825
H          3.02381        4.03159       -0.80732
H          4.11730        4.85290        0.31300
C         -3.34420       -2.44867        0.45566
C         -3.97236       -3.16667       -0.73813
H         -4.74256       -2.53974       -1.19390
H         -4.42947       -4.10817       -0.41995
H         -3.21391       -3.38337       -1.49319
C         -4.39935       -2.13602        1.50897
H         -3.96282       -1.58230        2.34412
H         -4.82383       -3.06620        1.89505
H         -5.21547       -1.54747        1.08476
C         -2.22241       -3.28362        1.06719
H         -1.42715       -3.48729        0.34482
H         -2.61676       -4.24434        1.40802
H         -1.78303       -2.76559        1.92309
C         -1.48576        1.60779       -2.13982
C         -1.53337        1.08576       -3.57489
H         -1.17174        1.84600       -4.27334
H         -2.55870        0.82118       -3.84336
H         -0.91738        0.19027       -3.68420
C         -2.38167        2.83031       -1.98762
H         -2.35918        3.20062       -0.96082
H         -3.41477        2.59385       -2.25205
H         -2.03458        3.62542       -2.65181
C         -0.05307        1.97052       -1.74145
H          0.33290        2.74869       -2.40536
H          0.61430        1.10784       -1.80689
H         -0.03087        2.35260       -0.71593
C         -4.75490        2.06588        1.33493
C         -4.25955        2.83448        2.55767
H         -3.42348        3.48856        2.29298
H         -3.92991        2.14786        3.34515
H         -5.06203        3.45207        2.96760
C         -5.91941        1.15610        1.72545
H         -6.75872        1.75097        2.09769
H         -5.62181        0.45731        2.51112
H         -6.26228        0.58739        0.85871
C         -5.20420        3.04906        0.25704
H         -6.05485        3.63167        0.62152
H         -5.51226        2.51813       -0.64475
H         -4.39932        3.74198        0.00275
P         -3.48260        0.29368       -0.46091
P         -1.36383       -0.98113       -0.93476
P          1.44509       -1.51903        0.12981
P          3.45073       -0.02286        0.41161
O          4.84973       -0.39196        0.74160
O          1.29836       -2.98865        0.07874
O         -1.06476       -1.96062       -2.00123
O         -4.72353        0.29420       -1.27316
