# Supplementary material for: Main Group Molecular Switches with Swivel Bifurcated to Trifurcated Hydrogen Bond Mode of Action
Source: J Am Chem Soc. 2023 Jun 2;145(23):12475–86. doi: 10.1021/jacs.2c12713 (PMC10273318; doi:10.1021/jacs.2c12713)
Supplement: Supplementary file 2 — ja2c12713_si_002.zip [file ja2c12713_si_002.zip › Matrix_new/Matrix/bis_dimer_O_ON_Br.xyz]

97
bis_dimer_O_closed_Br.log	Energy: -1890248.6147823
N          2.59356       -1.19230       -0.66706
N          2.29941       -0.42603        1.46497
N          2.88948        1.53420       -0.23272
H          1.93386        1.77633        0.03927
N          0.02476       -0.96665        0.31620
H         -0.04739        0.04094        0.53482
N         -1.87975       -0.25534       -1.42599
N         -2.65764       -1.43462        0.33448
N         -3.44661        1.19595        0.23334
H         -2.53608        1.56764        0.51529
C          2.27746       -0.13946        2.90828
C          0.85980       -0.36719        3.42700
H          0.83355       -0.18574        4.50517
H          0.54272       -1.39837        3.24848
H          0.15993        0.31347        2.93816
C          2.68852        1.31269        3.12564
H          2.67498        1.53842        4.19578
H          1.99580        1.98337        2.61357
H          3.70155        1.48854        2.75519
C          3.26291       -1.09096        3.59218
H          4.26595       -0.94357        3.18423
H          2.96755       -2.12725        3.41048
H          3.28754       -0.91206        4.67205
C          3.21874       -2.09546       -1.65739
C          3.93745       -1.22456       -2.68415
H          4.75381       -0.67006       -2.21727
H          3.23844       -0.51493       -3.13314
H          4.35748       -1.85314       -3.47456
C          4.20936       -3.03635       -0.96463
H          4.97854       -2.45554       -0.45123
H          4.68684       -3.69316       -1.69920
H          3.68235       -3.65096       -0.23161
C          2.11566       -2.89823       -2.34021
H          1.52104       -3.46289       -1.62062
H          2.56425       -3.60029       -3.04961
H          1.43420       -2.24405       -2.88702
C          3.71487        2.67333       -0.66502
C          2.73901        3.71971       -1.20206
H          3.28294        4.61661       -1.51236
H          2.00592        3.99524       -0.43948
H          2.19192        3.32368       -2.06147
C          4.67651        2.25122       -1.77440
H          5.24070        3.11989       -2.12757
H          4.12029        1.83157       -2.61575
H          5.38124        1.50307       -1.40741
C          4.50228        3.24515        0.51762
H          5.16912        2.47976        0.92102
H          3.81669        3.56816        1.30469
H          5.10304        4.10572        0.20439
C         -3.23890       -2.44251        1.22636
C         -3.85058       -3.57256        0.39430
H         -4.62039       -3.16791       -0.26724
H         -4.29843       -4.33262        1.04309
H         -3.07819       -4.03916       -0.22096
C         -4.30762       -1.76192        2.07524
H         -3.88067       -0.91424        2.61574
H         -4.72088       -2.47338        2.79574
H         -5.12408       -1.39901        1.44704
C         -2.11538       -2.96871        2.11885
H         -1.31323       -3.42374        1.53110
H         -2.50671       -3.72703        2.80321
H         -1.68469       -2.15261        2.70261
C         -1.39471        0.37212       -2.66273
C         -1.72423       -0.55200       -3.83718
H         -1.37593       -0.11887       -4.78050
H         -2.80424       -0.70963       -3.89463
H         -1.24660       -1.52432       -3.69471
C         -2.08948        1.71949       -2.81989
H         -1.86835        2.35669       -1.96134
H         -3.17138        1.59278       -2.90458
H         -1.73135        2.21175       -3.72833
C          0.11173        0.59229       -2.54201
H          0.49540        1.02566       -3.47027
H          0.65061       -0.33842       -2.35637
H          0.32776        1.27206       -1.71697
C         -4.58504        2.11822        0.38429
C         -4.11442        3.20769        1.34668
H         -3.22671        3.71277        0.95725
H         -3.85106        2.77500        2.31533
H         -4.90739        3.94640        1.49414
C         -5.79171        1.39096        0.97805
H         -6.62245        2.09110        1.11194
H         -5.53563        0.96584        1.95103
H         -6.11470        0.58780        0.31295
C         -4.97402        2.74273       -0.95869
H         -5.81405        3.43349       -0.83044
H         -5.26968        1.95989       -1.66044
H         -4.13158        3.29669       -1.37834
P         -3.37580       -0.20906       -0.61398
P         -1.24716       -1.56583       -0.57675
P          1.53148       -1.63832        0.58266
P          3.37816        0.03847        0.24126
O          4.85374       -0.07992        0.39510
O          1.49303       -3.04978        1.02758
O         -0.90877       -2.84431       -1.24488
O         -4.65037       -0.52349       -1.31458
Br        -0.28620        2.33695        0.86247
