# Supplementary material for: Main Group Molecular Switches with Swivel Bifurcated to Trifurcated Hydrogen Bond Mode of Action
Source: J Am Chem Soc. 2023 Jun 2;145(23):12475–86. doi: 10.1021/jacs.2c12713 (PMC10273318; doi:10.1021/jacs.2c12713)
Supplement: Supplementary file 2 — ja2c12713_si_002.zip [file ja2c12713_si_002.zip › Matrix_new/Matrix/bis_dimer_O_ON_Cl.xyz]

97
bis_dimer_O_closed_Cl.log	Energy: -2170575.3274621
N          2.59237       -1.06405       -0.66726
N          2.22607       -0.44843        1.50076
N          2.81136        1.63293       -0.03554
H          1.84387        1.83405        0.23356
N         -0.00544       -0.90194        0.23928
H         -0.07367        0.09357        0.51620
N         -1.87996       -0.02501       -1.44032
N         -2.68426       -1.36184        0.18909
N         -3.33161        1.29247        0.41685
H         -2.38959        1.59609        0.68175
C          2.11334       -0.21431        2.94888
C          0.67148       -0.47699        3.37738
H          0.58520       -0.34524        4.45976
H          0.37500       -1.50132        3.13572
H         -0.00548        0.22096        2.88090
C          2.48666        1.23378        3.24815
H          2.41689        1.40989        4.32555
H          1.80511        1.91259        2.73186
H          3.51302        1.44365        2.93679
C          3.07145       -1.17923        3.65226
H          4.09413       -1.00313        3.30954
H          2.80310       -2.21127        3.41330
H          3.03124       -1.04339        4.73800
C          3.25903       -1.90063       -1.68725
C          3.98506       -0.96379       -2.64872
H          4.77718       -0.41817       -2.13216
H          3.28249       -0.24585       -3.07853
H          4.43842       -1.54168       -3.45926
C          4.25077       -2.85956       -1.02110
H          4.99643       -2.29358       -0.45880
H          4.75779       -3.46835       -1.77704
H          3.71768       -3.52149       -0.33505
C          2.18842       -2.68695       -2.43848
H          1.59576       -3.30649       -1.76371
H          2.66725       -3.33645       -3.17762
H          1.50041       -2.01915       -2.95960
C          3.61157        2.81337       -0.39283
C          2.61226        3.87033       -0.86292
H          3.13252        4.80445       -1.09403
H          1.85975        4.06117       -0.09341
H          2.08925        3.52652       -1.75899
C          4.58315        2.48303       -1.52446
H          5.12846        3.38344       -1.82399
H          4.03670        2.10172       -2.39018
H          5.30423        1.72981       -1.20179
C          4.38651        3.32527        0.82533
H          5.06349        2.54691        1.18465
H          3.69360        3.58923        1.62790
H          4.97471        4.21254        0.56732
C         -3.28639       -2.43117        0.98833
C         -3.91979       -3.46841        0.05760
H         -4.67998       -2.98941       -0.56428
H         -4.38460       -4.27523        0.63409
H         -3.15575       -3.89296       -0.59739
C         -4.34245       -1.80645        1.89439
H         -3.89623       -1.02379        2.51183
H         -4.77649       -2.57092        2.54498
H         -5.14615       -1.36529        1.30042
C         -2.17736       -3.05981        1.83120
H         -1.37987       -3.47171        1.20665
H         -2.58525       -3.87150        2.44067
H         -1.73510       -2.30992        2.49001
C         -1.37535        0.73280       -2.59266
C         -1.80771        0.00958       -3.87002
H         -1.45512        0.54482       -4.75786
H         -2.89771       -0.06184       -3.90663
H         -1.39936       -1.00397       -3.88118
C         -1.95664        2.14071       -2.53742
H         -1.66475        2.62526       -1.60345
H         -3.04660        2.11592       -2.60737
H         -1.57516        2.72700       -3.37827
C          0.14654        0.81329       -2.49780
H          0.54084        1.33557       -3.37434
H          0.60577       -0.17621       -2.46043
H          0.44172        1.35497       -1.59936
C         -4.40533        2.25660        0.70519
C         -3.85096        3.17957        1.79031
H         -2.92347        3.65309        1.45770
H         -3.62548        2.60984        2.69569
H         -4.58131        3.95626        2.03476
C         -5.65031        1.53687        1.22369
H         -6.43134        2.26525        1.46408
H         -5.41172        0.97236        2.12782
H         -6.03317        0.84903        0.46733
C         -4.76772        3.07379       -0.53832
H         -5.56210        3.79175       -0.30816
H         -5.11804        2.40789       -1.33012
H         -3.89617        3.62503       -0.89768
P         -3.35701       -0.00275       -0.59420
P         -1.26645       -1.41817       -0.71886
P          1.48816       -1.59464        0.51003
P          3.32583        0.11927        0.34120
O          4.80041        0.02170        0.51917
O          1.43513       -3.03474        0.85050
O         -0.92998       -2.63148       -1.49974
O         -4.65960       -0.16942       -1.29398
Cl        -0.25442        2.20733        0.93925
