# Supplementary material for: Main Group Molecular Switches with Swivel Bifurcated to Trifurcated Hydrogen Bond Mode of Action
Source: J Am Chem Soc. 2023 Jun 2;145(23):12475–86. doi: 10.1021/jacs.2c12713 (PMC10273318; doi:10.1021/jacs.2c12713)
Supplement: Supplementary file 2 — ja2c12713_si_002.zip [file ja2c12713_si_002.zip › Matrix_new/Matrix/bis_dimer_O_ON_DMSO.xyz]

106
bis_dimer_O_closed_DMSO.log	Energy: -2228870.5706177
N          2.71199       -1.28540       -0.55582
N          2.51780       -0.26735        1.47864
N          3.18061        1.45921       -0.44030
H          2.21080        1.73374       -0.32536
N          0.17822       -0.78221        0.42100
H          0.24884        0.23551        0.27980
N         -1.81140       -0.26574       -1.29836
N         -2.53498       -1.33526        0.57513
N         -3.87243        0.92579        0.19785
H         -3.58548        0.90963        1.16401
C          2.50245        0.26891        2.84758
C          1.25577       -0.26307        3.55152
H          1.21816        0.12171        4.57346
H          1.26905       -1.35454        3.59169
H          0.34977        0.04130        3.02594
C          2.47289        1.79523        2.78798
H          2.35369        2.21001        3.79302
H          1.65400        2.12672        2.14731
H          3.40089        2.18511        2.36621
C          3.75887       -0.21911        3.56990
H          4.65533        0.10051        3.03439
H          3.76328       -1.31047        3.61156
H          3.79496        0.17516        4.58986
C          3.28303       -2.34114       -1.43526
C          4.03087       -1.63765       -2.56304
H          4.88333       -1.07686       -2.17543
H          3.36434       -0.95295       -3.09307
H          4.40685       -2.37849       -3.27303
C          4.23194       -3.23465       -0.63326
H          5.03881       -2.63902       -0.20182
H          4.66571       -4.00061       -1.28271
H          3.68613       -3.73019        0.17261
C          2.13582       -3.16540       -2.00657
H          1.52995       -3.61753       -1.22067
H          2.54406       -3.96392       -2.63194
H          1.47583       -2.55161       -2.62215
C          4.06554        2.48099       -1.03070
C          4.89898        1.88863       -2.16544
H          5.50329        2.66907       -2.63643
H          4.24945        1.44481       -2.92318
H          5.57059        1.11928       -1.78139
C          4.98677        3.07239        0.03920
H          5.64928        3.82689       -0.39546
H          5.59762        2.28289        0.48083
H          4.39758        3.54819        0.82815
C          3.13962        3.56400       -1.58193
H          2.51916        3.98098       -0.78306
H          2.48013        3.15274       -2.35077
H          3.72576        4.37448       -2.02136
C         -3.03947       -2.34541        1.53126
C         -3.51979       -3.58702        0.77817
H         -4.32149       -3.32268        0.08439
H         -3.89399       -4.33552        1.48224
H         -2.69826       -4.01777        0.20368
C         -4.18894       -1.72093        2.31543
H         -3.85932       -0.82126        2.84472
H         -4.55992       -2.43237        3.05683
H         -5.02026       -1.45984        1.65667
C         -1.88391       -2.68873        2.46881
H         -1.03151       -3.11065        1.92923
H         -2.21232       -3.42716        3.20437
H         -1.54045       -1.79793        3.00124
C         -1.44170        0.02932       -2.70452
C         -1.82713       -1.14346       -3.60818
H         -1.57088       -0.91666       -4.64709
H         -2.89948       -1.33661       -3.53921
H         -1.29748       -2.04808       -3.30328
C         -2.18243        1.29213       -3.12545
H         -1.97615        2.11037       -2.43157
H         -3.25898        1.11609       -3.15627
H         -1.86300        1.59206       -4.12641
C          0.06612        0.27170       -2.74285
H          0.37671        0.47031       -3.77171
H          0.62521       -0.59827       -2.39068
H          0.34066        1.11920       -2.11384
C         -5.14074        1.66088       -0.00615
C         -5.04052        2.90522        0.87591
H         -4.18674        3.51939        0.57554
H         -4.92697        2.63032        1.93093
H         -5.94688        3.50871        0.78959
C         -6.34523        0.81467        0.41167
H         -7.27574        1.37111        0.26700
H         -6.27615        0.53955        1.46816
H         -6.38408       -0.09557       -0.18921
C         -5.27433        2.08251       -1.46519
H         -6.18036        2.68006       -1.59347
H         -5.34646        1.20676       -2.11158
H         -4.41522        2.68375       -1.76977
P         -3.37083       -0.44210       -0.61054
P         -1.11191       -1.49050       -0.35444
P          1.66247       -1.52076        0.75285
P          3.59075       -0.00592        0.18405
O          5.05721       -0.17315        0.33416
O          1.50142       -2.85217        1.37105
O         -0.79529       -2.82460       -0.90655
O         -4.42971       -0.99437       -1.49136
S         -1.00224        2.65451        0.40912
O          0.33310        1.99749        0.06553
C         -1.45050        1.95144        2.01482
H         -2.37236        2.41568        2.36739
H         -1.58955        0.88006        1.85679
H         -0.63333        2.12092        2.71543
C         -0.56564        4.31023        0.99770
H         -0.19517        4.86405        0.13523
H         -1.45901        4.79657        1.39430
H          0.21382        4.23090        1.75647
