# Supplementary material for: Main Group Molecular Switches with Swivel Bifurcated to Trifurcated Hydrogen Bond Mode of Action
Source: J Am Chem Soc. 2023 Jun 2;145(23):12475–86. doi: 10.1021/jacs.2c12713 (PMC10273318; doi:10.1021/jacs.2c12713)
Supplement: Supplementary file 2 — ja2c12713_si_002.zip [file ja2c12713_si_002.zip › Matrix_new/Matrix/bis_dimer_O_ON_HSO4.xyz]

102
bis_dimer_O_closed_HSO4.log	Energy: -2320832.7141726
N         -2.58887       -1.47994        0.54375
N         -2.01153       -0.44558       -1.39071
N         -3.59515        1.02573        0.33061
H         -2.74257        1.38419        0.76095
N          0.09091       -0.94374        0.13293
H          0.13675        0.07395       -0.00896
N          2.29088       -0.34346        1.44434
N          2.72874       -1.40162       -0.51890
N          3.31267        1.29504       -0.41408
H          2.33556        1.57812       -0.48402
C         -1.80109       -0.12080       -2.81354
C         -0.29692       -0.05674       -3.06560
H         -0.11312        0.15244       -4.12331
H          0.17682       -1.01093       -2.82456
H          0.16268        0.72289       -2.45815
C         -2.43152        1.23844       -3.09060
H         -2.23204        1.52981       -4.12596
H         -2.02339        2.00094       -2.42480
H         -3.51420        1.19207       -2.95828
C         -2.44885       -1.20692       -3.67688
H         -3.51560       -1.27498       -3.45140
H         -1.99123       -2.17622       -3.46476
H         -2.32049       -0.97804       -4.73990
C         -3.09501       -2.42971        1.54399
C         -4.15498       -1.71393        2.37641
H         -5.01038       -1.43397        1.75736
H         -3.74094       -0.80831        2.82495
H         -4.51026       -2.37626        3.17089
C         -3.70020       -3.64542        0.83633
H         -4.50823       -3.32347        0.17491
H         -4.09755       -4.35716        1.56745
H         -2.93753       -4.14106        0.23229
C         -1.92413       -2.84375        2.43048
H         -1.10908       -3.28704        1.85207
H         -2.25749       -3.58004        3.16777
H         -1.53019       -1.97369        2.95874
C         -4.75372        1.93809        0.35947
C         -5.95025        1.25189        1.02106
H         -6.80490        1.93510        1.06256
H         -5.69634        0.94970        2.04016
H         -6.23620        0.36614        0.45028
C         -5.13274        2.40220       -1.04759
H         -5.97653        3.09854       -1.00121
H         -5.42331        1.54631       -1.66030
H         -4.28591        2.90977       -1.51313
C         -4.31702        3.14568        1.18737
H         -3.46640        3.64059        0.71392
H         -4.01843        2.83694        2.19294
H         -5.14385        3.85684        1.26982
C          3.30585       -2.43090       -1.40232
C          4.12789       -3.42501       -0.57623
H          4.91860       -2.89653       -0.03883
H          4.58022       -4.18062       -1.22695
H          3.48293       -3.92343        0.15062
C          4.19264       -1.72092       -2.42132
H          3.61701       -0.96448       -2.95992
H          4.58663       -2.44483       -3.14027
H          5.03698       -1.23532       -1.92738
C          2.16168       -3.14501       -2.11539
H          1.43883       -3.56499       -1.41284
H          2.56186       -3.95968       -2.72633
H          1.62712       -2.45481       -2.77028
C          2.15788        0.12870        2.83025
C          3.03159       -0.75697        3.72329
H          2.96827       -0.43504        4.76790
H          4.07307       -0.70534        3.39662
H          2.70125       -1.79610        3.65178
C          2.61958        1.58009        2.89861
H          2.04445        2.20632        2.21620
H          3.67836        1.66066        2.64199
H          2.48938        1.95606        3.91764
C          0.69209        0.01888        3.23800
H          0.57842        0.34799        4.27499
H          0.35955       -1.02004        3.17639
H          0.05355        0.63449        2.60270
C          4.30352        2.30729       -0.81006
C          3.51636        3.39615       -1.53827
H          2.75169        3.82176       -0.88365
H          3.01829        2.98399       -2.41988
H          4.18960        4.19628       -1.85860
C          5.34844        1.70243       -1.74755
H          6.05725        2.47178       -2.06991
H          4.86465        1.28103       -2.63178
H          5.90112        0.91157       -1.23671
C          4.99490        2.90152        0.42022
H          5.72636        3.66001        0.12187
H          5.51261        2.11348        0.97155
H          4.25671        3.36902        1.07564
P          3.55085       -0.15361        0.31965
P          1.52370       -1.62013        0.65611
P         -1.27021       -1.67229       -0.49844
P         -3.44883       -0.40356       -0.45890
S         -0.39572        2.75708        0.18540
O         -1.20646        3.57964       -0.70719
O          0.72658        3.77696        0.85601
O          0.49006        1.78301       -0.48112
O         -1.13002        2.18318        1.32573
H          0.23587        4.47082        1.31169
O         -4.72448       -0.83503       -1.09403
O         -0.99615       -3.01954       -1.05374
O          1.34499       -2.95167        1.28008
O          4.97212       -0.38693        0.69534
