# Supplementary material for: Main Group Molecular Switches with Swivel Bifurcated to Trifurcated Hydrogen Bond Mode of Action
Source: J Am Chem Soc. 2023 Jun 2;145(23):12475–86. doi: 10.1021/jacs.2c12713 (PMC10273318; doi:10.1021/jacs.2c12713)
Supplement: Supplementary file 2 — ja2c12713_si_002.zip [file ja2c12713_si_002.zip › Matrix_new/Matrix/bis_dimer_O_ON_I.xyz]

97
bis_dimer_O_closed_I.log	Energy: -1889020.9718234
N         -2.61531       -1.36058        0.61065
N         -2.34069       -0.39258       -1.44186
N         -2.99254        1.37883        0.44830
H         -2.04434        1.67228        0.20850
N         -0.05136       -1.02646       -0.37229
H          0.02280       -0.00869       -0.51550
N          1.88190       -0.48272        1.40319
N          2.63205       -1.53531       -0.44791
N          3.56688        1.02278       -0.10161
H          2.68904        1.46735       -0.37496
C         -2.37877       -0.02685       -2.86793
C         -0.97364       -0.18606       -3.44250
H         -0.98419        0.06299       -4.50728
H         -0.62781       -1.21820       -3.33854
H         -0.27343        0.47957       -2.93350
C         -2.83712        1.42232       -2.98391
H         -2.85981        1.71543       -4.03726
H         -2.15159        2.08247       -2.44888
H         -3.84407        1.54259       -2.57677
C         -3.36146       -0.96456       -3.57473
H         -4.35346       -0.86980       -3.12634
H         -3.03244       -2.00087       -3.46572
H         -3.42713       -0.72237       -4.64037
C         -3.21775       -2.34895        1.53199
C         -3.94661       -1.57161        2.62471
H         -4.77867       -1.00217        2.20596
H         -3.25928       -0.88192        3.12050
H         -4.34699       -2.26599        3.36879
C         -4.19498       -3.25065        0.77146
H         -4.97726       -2.64605        0.30777
H         -4.65655       -3.97152        1.45421
H         -3.66069       -3.79594       -0.00951
C         -2.09938       -3.18292        2.14760
H         -1.49639       -3.67876        1.38579
H         -2.53443       -3.94577        2.80037
H         -1.42787       -2.56205        2.74327
C         -3.85777        2.46165        0.94739
C         -2.92706        3.46326        1.62980
H         -3.50285        4.31219        2.00956
H         -2.17254        3.83322        0.93059
H         -2.40512        2.98888        2.46492
C         -4.86255        1.92234        1.96364
H         -5.46045        2.74645        2.36466
H         -4.33913        1.43810        2.79127
H         -5.53251        1.19880        1.49633
C         -4.59667        3.13560       -0.21206
H         -5.23956        2.40828       -0.71305
H         -3.87946        3.53212       -0.93469
H         -5.21789        3.96118        0.15112
C          3.17871       -2.47350       -1.43386
C          3.74169       -3.70315       -0.71673
H          4.52261       -3.39675       -0.01659
H          4.16380       -4.41126       -1.43743
H          2.94887       -4.19862       -0.15224
C          4.27716       -1.75408       -2.20938
H          3.88780       -0.83790       -2.65876
H          4.66294       -2.40430       -2.99953
H          5.10609       -1.49216       -1.54816
C          2.03995       -2.86462       -2.37506
H          1.21865       -3.34680       -1.83742
H          2.40594       -3.56408       -3.13220
H          1.64255       -1.97824       -2.87401
C          1.42512        0.02178        2.70617
C          1.75295       -1.02030        3.77788
H          1.42729       -0.67556        4.76464
H          2.83027       -1.20273        3.80167
H          1.25391       -1.96482        3.54849
C          2.14536        1.33521        2.98669
H          1.93619        2.05511        2.19245
H          3.22437        1.17949        3.05604
H          1.79847        1.74744        3.93824
C         -0.07925        0.27460        2.62726
H         -0.44610        0.61558        3.59963
H         -0.63404       -0.62467        2.35355
H         -0.29508        1.04006        1.88039
C          4.75552        1.89416       -0.13185
C          4.37703        3.08792       -1.00690
H          3.50930        3.61145       -0.59722
H          4.11911        2.75696       -2.01630
H          5.21539        3.78744       -1.06895
C          5.94434        1.15820       -0.75016
H          6.81479        1.82071       -0.78882
H          5.70468        0.84070       -1.76739
H          6.19872        0.28008       -0.15367
C          5.12433        2.37639        1.27353
H          5.99884        3.03423        1.23450
H          5.35947        1.52100        1.91049
H          4.29333        2.93118        1.71432
P          3.39530       -0.44246        0.62004
P          1.22230       -1.71009        0.45636
P         -1.56045       -1.67911       -0.68257
P         -3.43360       -0.07443       -0.18271
O         -4.90367       -0.21758       -0.36378
O         -1.51621       -3.04210       -1.25873
O          0.86474       -3.03210        1.02199
O          4.63340       -0.88569        1.31598
I          0.31670        2.53869       -0.68689
