# Supplementary material for: Main Group Molecular Switches with Swivel Bifurcated to Trifurcated Hydrogen Bond Mode of Action
Source: J Am Chem Soc. 2023 Jun 2;145(23):12475–86. doi: 10.1021/jacs.2c12713 (PMC10273318; doi:10.1021/jacs.2c12713)
Supplement: Supplementary file 2 — ja2c12713_si_002.zip [file ja2c12713_si_002.zip › Matrix_new/Matrix/bis_dimer_O_ON_NO3.xyz]

100
bis_dimer_O_closed_NO3.log	Energy: -2057698.3996557
N          2.67445       -1.08265       -0.73671
N          2.43928       -0.48848        1.45332
N          3.02000        1.59271       -0.12819
H          2.05133        1.80740        0.09659
N          0.12570       -0.90701        0.34021
H          0.10782        0.08170        0.64085
N         -1.79452        0.00681       -1.29788
N         -2.57754       -1.43741        0.25193
N         -3.73942        1.01528        0.37648
H         -2.99690        1.29653        1.02066
C          2.39253       -0.25226        2.90450
C          0.97853       -0.53474        3.40755
H          0.95259       -0.41084        4.49400
H          0.68344       -1.56262        3.17920
H          0.25529        0.14908        2.96029
C          2.76080        1.20165        3.17963
H          2.71337        1.39307        4.25535
H          2.06540        1.86703        2.66666
H          3.77705        1.41703        2.84118
C          3.39841       -1.19952        3.56383
H          4.39932       -1.01643        3.16524
H          3.12892       -2.23632        3.34830
H          3.41429       -1.05483        4.64901
C          3.27568       -1.89928       -1.81440
C          3.99767       -0.94550       -2.76264
H          4.82754       -0.44880       -2.25617
H          3.30491       -0.18759       -3.13612
H          4.39970       -1.50384       -3.61279
C          4.25910       -2.91333       -1.22248
H          5.04514       -2.39346       -0.67048
H          4.71625       -3.50888       -2.01953
H          3.73139       -3.58298       -0.54000
C          2.15590       -2.61689       -2.55895
H          1.56735       -3.24843       -1.89265
H          2.58731       -3.24225       -3.34657
H          1.47013       -1.90267       -3.01809
C          3.84278        2.76266       -0.47054
C          4.79075        2.43934       -1.62406
H          5.35556        3.33307       -1.90697
H          4.22460        2.09456       -2.49226
H          5.49537        1.65943       -1.32990
C          4.64753        3.23406        0.74418
H          5.25424        4.10987        0.49088
H          5.31050        2.43362        1.08025
H          3.97515        3.50339        1.56223
C          2.85475        3.84695       -0.90131
H          2.11768        4.03867       -0.11673
H          2.31208        3.53277       -1.79655
H          3.38456        4.77813       -1.12018
C         -3.10641       -2.55064        1.04681
C         -3.59155       -3.66257        0.11307
H         -4.36835       -3.27551       -0.55093
H         -3.99717       -4.50092        0.68897
H         -2.76270       -4.01869       -0.50227
C         -4.25803       -2.02100        1.89531
H         -3.92494       -1.18321        2.51142
H         -4.63603       -2.81578        2.54461
H         -5.07941       -1.67859        1.26193
C         -1.97613       -3.04886        1.94659
H         -1.12425       -3.41007        1.36342
H         -2.33294       -3.87365        2.57024
H         -1.62588       -2.24049        2.59178
C         -1.35210        0.70339       -2.51654
C         -1.63947       -0.17336       -3.73768
H         -1.32580        0.33299       -4.65635
H         -2.70916       -0.38876       -3.79542
H         -1.10667       -1.12332       -3.65444
C         -2.11314        2.02089       -2.60704
H         -1.95627        2.61529       -1.70447
H         -3.18207        1.83886       -2.73529
H         -1.76000        2.59052       -3.47130
C          0.14291        0.98667       -2.38004
H          0.50867        1.48188       -3.28421
H          0.72446        0.07287       -2.23777
H          0.32687        1.63340       -1.52169
C         -4.96355        1.83416        0.42050
C         -4.72645        2.86867        1.52036
H         -3.82896        3.45391        1.30593
H         -4.58293        2.37660        2.48636
H         -5.58615        3.54050        1.59472
C         -6.17516        0.96548        0.76435
H         -7.08124        1.57801        0.81673
H         -6.02877        0.47905        1.73180
H         -6.31385        0.19854       -0.00067
C         -5.20449        2.54880       -0.91006
H         -6.11043        3.16078       -0.85084
H         -5.33014        1.81798       -1.71153
H         -4.36048        3.19945       -1.14659
P         -3.36284       -0.21265       -0.63828
P         -1.13795       -1.39593       -0.62513
P          1.63224       -1.61826        0.49716
P          3.49405        0.06337        0.24535
O          4.97102       -0.06946        0.36966
O          1.58673       -3.06154        0.82275
O         -0.76755       -2.56841       -1.45428
O         -4.48578       -0.56029       -1.55182
O         -1.51067        1.72984        1.94270
O         -1.09792        3.39843        0.62135
O          0.36681        1.82543        0.88974
N         -0.76302        2.33995        1.14758
