# Supplementary material for: Main Group Molecular Switches with Swivel Bifurcated to Trifurcated Hydrogen Bond Mode of Action
Source: J Am Chem Soc. 2023 Jun 2;145(23):12475–86. doi: 10.1021/jacs.2c12713 (PMC10273318; doi:10.1021/jacs.2c12713)
Supplement: Supplementary file 2 — ja2c12713_si_002.zip [file ja2c12713_si_002.zip › Matrix_new/Matrix/bis_dimer_S_OFF.xyz]

96
bis_dimer_S_S.log	Energy: -2692352.8775891
N          2.41815        1.15212       -0.68629
N          1.79132       -1.01904       -0.42634
N          3.90481       -0.36484        1.05580
H          3.15185       -0.42973        1.72716
N          0.17056        1.02846        0.60076
H          0.84807        1.47369        1.20817
N         -2.05081       -0.33206        1.48243
N         -2.51614        1.32415       -0.00512
N         -2.93574       -1.05187       -1.05078
H         -2.14069       -0.65916       -1.55334
C          1.47170       -2.43705       -0.72286
C          0.09773       -2.73631       -0.14335
H         -0.20783       -3.74753       -0.42436
H         -0.66837       -2.04440       -0.49632
H          0.12992       -2.67986        0.94309
C          2.51223       -3.29883       -0.01141
H          2.26051       -4.35344       -0.14639
H          2.52922       -3.08019        1.05857
H          3.51064       -3.13613       -0.42135
C          1.50230       -2.70827       -2.22743
H          2.47868       -2.45416       -2.64249
H          0.74594       -2.11720       -2.74365
H          1.30811       -3.76849       -2.41264
C          2.83843        2.50136       -1.12171
C          4.17249        2.80658       -0.44929
H          4.95014        2.12147       -0.79153
H          4.08303        2.72519        0.63611
H          4.48416        3.82302       -0.70052
C          2.97641        2.53440       -2.64379
H          3.70246        1.79051       -2.97539
H          3.30848        3.52399       -2.96992
H          2.01815        2.31365       -3.11810
C          1.78718        3.50514       -0.66029
H          0.81318        3.28544       -1.09739
H          2.07904        4.50777       -0.98113
H          1.68432        3.51229        0.42767
C          5.24505       -0.64323        1.62809
C          6.27874        0.35688        1.11708
H          7.24676        0.14936        1.58056
H          5.98613        1.37704        1.37199
H          6.39614        0.28161        0.03556
C          5.68732       -2.07425        1.32042
H          6.65898       -2.27427        1.78052
H          5.77856       -2.22430        0.24373
H          4.96587       -2.79342        1.71515
C          5.07631       -0.46836        3.13732
H          4.33843       -1.17440        3.53290
H          4.75339        0.54851        3.37704
H          6.02420       -0.65713        3.64543
C         -3.05194        2.51891       -0.69678
C         -4.04669        3.23921        0.21394
H         -4.87370        2.57764        0.47662
H         -4.44802        4.11960       -0.29599
H         -3.55680        3.56037        1.13485
C         -3.73718        2.04569       -1.97497
H         -3.03299        1.50792       -2.61202
H         -4.11626        2.91138       -2.52338
H         -4.58313        1.39272       -1.74943
C         -1.88035        3.43016       -1.04072
H         -1.35759        3.75393       -0.13728
H         -2.24992        4.32215       -1.55221
H         -1.18425        2.90835       -1.69831
C         -2.00187       -1.14264        2.72028
C         -2.91791       -0.55458        3.79579
H         -2.86272       -1.16485        4.70205
H         -3.95066       -0.53589        3.44590
H         -2.61777        0.46487        4.04149
C         -2.45862       -2.55634        2.37405
H         -1.85767       -2.98517        1.57357
H         -3.50438       -2.55263        2.06114
H         -2.37442       -3.19458        3.25704
C         -0.55311       -1.13936        3.21379
H         -0.44821       -1.83091        4.05318
H         -0.26857       -0.14287        3.56102
H          0.13549       -1.43643        2.42154
C         -3.67313       -2.10324       -1.78401
C         -2.70524       -2.60467       -2.85600
H         -1.80459       -3.02652       -2.40504
H         -2.40575       -1.79088       -3.52283
H         -3.18613       -3.37783       -3.45940
C         -4.92220       -1.52660       -2.45243
H         -5.44090       -2.30497       -3.01946
H         -4.64707       -0.72442       -3.14157
H         -5.60770       -1.12522       -1.70495
C         -4.04103       -3.25397       -0.85147
H         -4.53716       -4.04599       -1.41867
H         -4.72147       -2.91958       -0.06709
H         -3.14434       -3.66997       -0.38713
P         -3.29317       -0.17595        0.29361
P         -1.39385        1.20239        1.23424
P          0.91003        0.39572       -0.77524
P          3.34141       -0.28024       -0.49629
S         -5.12695       -0.27502        0.90832
S         -1.26611        2.51621        2.65493
S         -0.19753        0.42851       -2.36471
S          4.62484       -0.72975       -1.87270
