# Supplementary material for: Main Group Molecular Switches with Swivel Bifurcated to Trifurcated Hydrogen Bond Mode of Action
Source: J Am Chem Soc. 2023 Jun 2;145(23):12475–86. doi: 10.1021/jacs.2c12713 (PMC10273318; doi:10.1021/jacs.2c12713)
Supplement: Supplementary file 2 — ja2c12713_si_002.zip [file ja2c12713_si_002.zip › Matrix_new/Matrix/bis_dimer_S_ON.xyz]

96
bis_dimer_S_closed.log	Energy: -2692364.1779176
N          2.71110       -1.04225       -0.42546
N          1.99617        0.06292        1.42206
N          3.10179        1.57418       -0.59472
H          2.41001        1.33938       -1.29534
N          0.00013       -0.74576       -0.00045
H         -0.00024        0.26805        0.00069
N         -1.99659        0.06284       -1.42228
N         -2.71081       -1.04218        0.42562
N         -3.10188        1.57400        0.59503
H         -2.40969        1.33941        1.29530
C          1.64205        0.63078        2.73664
C          0.12201        0.58716        2.88286
H         -0.16251        0.96428        3.86818
H         -0.26446       -0.42928        2.78497
H         -0.35370        1.21626        2.12493
C          2.10621        2.08237        2.75879
H          1.80462        2.55108        3.69892
H          1.66104        2.64004        1.93174
H          3.19299        2.15029        2.68351
C          2.31499       -0.17183        3.84805
H          3.39793       -0.17131        3.71022
H          1.97083       -1.20796        3.83607
H          2.08396        0.26203        4.82535
C          3.37711       -1.94817       -1.38994
C          4.18154       -1.08417       -2.35571
H          4.96698       -0.53068       -1.83652
H          3.53425       -0.37415       -2.87633
H          4.66055       -1.72315       -3.10173
C          4.29545       -2.92497       -0.65714
H          5.06283       -2.38691       -0.09752
H          4.78685       -3.58691       -1.37602
H          3.72440       -3.53605        0.04368
C          2.29252       -2.69939       -2.15010
H          1.67083       -3.29611       -1.48083
H          2.75314       -3.37712       -2.87357
H          1.64243       -2.01005       -2.69198
C          3.89997        2.77718       -0.93475
C          5.17620        2.39774       -1.68577
H          5.73652        3.29726       -1.95704
H          4.93869        1.85433       -2.60363
H          5.81640        1.76946       -1.06418
C          4.23699        3.58329        0.31545
H          4.79911        4.47680        0.03065
H          4.85060        3.00423        1.00656
H          3.32820        3.90014        0.83089
C          2.99443        3.60918       -1.84225
H          2.07079        3.88287       -1.32377
H          2.73420        3.05538       -2.75066
H          3.50430        4.52645       -2.14558
C         -3.37701       -1.94855        1.38960
C         -4.29502       -2.92525        0.65627
H         -5.06233       -2.38713        0.09662
H         -4.78650       -3.58745        1.37484
H         -3.72372       -3.53605       -0.04459
C         -4.18185       -1.08501        2.35545
H         -3.53485       -0.37497        2.87638
H         -4.66086       -1.72433        3.10119
H         -4.96731       -0.53159        1.83623
C         -2.29255       -2.69988        2.14984
H         -1.67049       -3.29619        1.48056
H         -2.75331       -3.37801        2.87284
H         -1.64285       -2.01062        2.69228
C         -1.64217        0.63140       -2.73648
C         -2.31514       -0.17068       -3.84827
H         -2.08399        0.26347       -4.82541
H         -3.39809       -0.17010       -3.71051
H         -1.97110       -1.20686       -3.83659
C         -2.10627        2.08301       -2.75796
H         -1.66101        2.64030       -1.93071
H         -3.19304        2.15091       -2.68253
H         -1.80478        2.55214       -3.69791
C         -0.12216        0.58778       -2.88281
H          0.16222        0.96546       -3.86796
H          0.26430       -0.42872       -2.78555
H          0.35368        1.21642       -2.12460
C         -3.89983        2.77716        0.93509
C         -2.99413        3.60899        1.84258
H         -2.07047        3.88255        1.32409
H         -2.73398        3.05514        2.75098
H         -3.50384        4.52635        2.14594
C         -5.17609        2.39792        1.68617
H         -5.73625        3.29754        1.95748
H         -4.93862        1.85446        2.60401
H         -5.81641        1.76975        1.06461
C         -4.23679        3.58341       -0.31504
H         -4.79882        4.47695       -0.03017
H         -4.85049        3.00446       -1.00617
H         -3.32799        3.90022       -0.83048
P         -3.36607        0.29197       -0.41907
P         -1.43430       -1.34006       -0.65666
P          1.43431       -1.34021        0.65644
P          3.36604        0.29198        0.41918
S          5.11596        0.22402        1.25484
S          1.27721       -3.05324        1.52232
S         -1.27722       -3.05312       -1.52274
S         -5.11613        0.22418       -1.25455
