# Supplementary material for: Main Group Molecular Switches with Swivel Bifurcated to Trifurcated Hydrogen Bond Mode of Action
Source: J Am Chem Soc. 2023 Jun 2;145(23):12475–86. doi: 10.1021/jacs.2c12713 (PMC10273318; doi:10.1021/jacs.2c12713)
Supplement: Supplementary file 2 — ja2c12713_si_002.zip [file ja2c12713_si_002.zip › Matrix_new/Matrix/bis_dimer_S_ON_Br.xyz]

97
bis_dimer_S_closed_Br.log	Energy: -2700865.6262916
N         -2.68691       -1.09184        0.67672
N         -2.27210       -0.23843       -1.39119
N         -2.87317        1.64532        0.39898
H         -1.89581        1.82607        0.14397
N         -0.05768       -0.91804       -0.22219
H          0.00576        0.10092       -0.40622
N          1.96282       -0.16358        1.32737
N          2.64985       -1.26517       -0.51561
N          3.42506        1.35494       -0.36854
H          2.47372        1.67693       -0.58179
C         -2.24416        0.07408       -2.83403
C         -0.82552       -0.16354       -3.34243
H         -0.77965        0.07344       -4.40901
H         -0.54466       -1.21169       -3.21634
H         -0.11507        0.47065       -2.80905
C         -2.62485        1.54080       -3.00837
H         -2.59018        1.79694       -4.07109
H         -1.92573        2.18040       -2.46710
H         -3.64058        1.72361       -2.64987
C         -3.23509       -0.83269       -3.56766
H         -4.24464       -0.68002       -3.18136
H         -2.96644       -1.88113       -3.42383
H         -3.22599       -0.60792       -4.63903
C         -3.27591       -1.88101        1.77949
C         -3.85839       -0.88899        2.78327
H         -4.68615       -0.32814        2.34512
H         -3.08842       -0.18583        3.10813
H         -4.23811       -1.42829        3.65559
C         -4.36188       -2.82030        1.24798
H         -5.15100       -2.25426        0.75195
H         -4.79669       -3.39166        2.07444
H         -3.92959       -3.51657        0.52693
C         -2.18072       -2.70005        2.44982
H         -1.69985       -3.37897        1.74571
H         -2.62221       -3.29577        3.25411
H         -1.40756       -2.06400        2.88098
C         -3.58618        2.86248        0.83799
C         -2.52038        3.74700        1.48775
H         -2.97200        4.68494        1.82330
H         -1.71606        3.97200        0.78337
H         -2.08003        3.24012        2.35039
C         -4.65715        2.53885        1.87695
H         -5.12094        3.46911        2.21874
H         -4.20896        2.03975        2.73862
H         -5.43465        1.89717        1.46138
C         -4.19921        3.58950       -0.36114
H         -4.94163        2.95518       -0.84933
H         -3.41894        3.83986       -1.08353
H         -4.68666        4.51561       -0.03920
C          3.19098       -2.15279       -1.55439
C          3.95845       -3.31863       -0.92795
H          4.76824       -2.94186       -0.30013
H          4.37959       -3.95469       -1.71333
H          3.29342       -3.91805       -0.30460
C          4.11777       -1.31771       -2.43297
H          3.59026       -0.44401       -2.82115
H          4.47469       -1.92305       -3.27085
H          4.98634       -0.97733       -1.86512
C          2.01075       -2.65826       -2.37827
H          1.29811       -3.21584       -1.76530
H          2.36799       -3.32315       -3.16975
H          1.48299       -1.81896       -2.83305
C          1.58057        0.41785        2.62366
C          2.07873       -0.47863        3.75833
H          1.82177       -0.03936        4.72764
H          3.16291       -0.59454        3.69471
H          1.62732       -1.47006        3.68690
C          2.20702        1.80497        2.71779
H          1.87660        2.42343        1.88107
H          3.29734        1.74048        2.71387
H          1.89789        2.27811        3.65403
C          0.05988        0.54902        2.64943
H         -0.25842        0.94139        3.61932
H         -0.42743       -0.41447        2.49690
H         -0.27616        1.22496        1.86245
C          4.47622        2.36618       -0.60453
C          3.83177        3.41885       -1.50734
H          2.95182        3.85730       -1.03088
H          3.50949        2.97058       -2.45075
H          4.55281        4.21234       -1.72266
C          5.67770        1.75779       -1.32714
H          6.42469        2.53538       -1.51467
H          5.36896        1.33682       -2.28621
H          6.13845        0.97156       -0.72755
C          4.92172        3.02276        0.70400
H          5.68113        3.78534        0.50313
H          5.34638        2.27807        1.37958
H          4.07166        3.50170        1.19420
P          3.41837       -0.07154        0.44225
P          1.32629       -1.50700        0.51507
P         -1.58812       -1.53735       -0.54572
P         -3.40166        0.20651       -0.20007
S         -5.31323        0.11241       -0.58069
S         -1.61017       -3.34658       -1.22729
S          1.11553       -3.21754        1.38921
S          5.10108       -0.53684        1.31420
Br         0.25535        2.40200       -0.71239
