# Supplementary material for: Main Group Molecular Switches with Swivel Bifurcated to Trifurcated Hydrogen Bond Mode of Action
Source: J Am Chem Soc. 2023 Jun 2;145(23):12475–86. doi: 10.1021/jacs.2c12713 (PMC10273318; doi:10.1021/jacs.2c12713)
Supplement: Supplementary file 2 — ja2c12713_si_002.zip [file ja2c12713_si_002.zip › Matrix_new/Matrix/bis_dimer_S_ON_Cl.xyz]

97
bis_dimer_S_closed_Cl.log	Energy: -2981193.5356193
N          2.68190       -1.00822       -0.63750
N          2.19048       -0.19350        1.42485
N          2.85649        1.72302       -0.30093
H          1.86664        1.89281       -0.08385
N          0.02405       -0.83526        0.15198
H         -0.02448        0.18734        0.33034
N         -1.98555       -0.00598       -1.34242
N         -2.68288       -1.18521        0.44899
N         -3.27061        1.48407        0.49999
H         -2.28736        1.74739        0.64355
C          2.06863        0.13089        2.85825
C          0.62035       -0.10228        3.27821
H          0.50886        0.13840        4.33918
H          0.34629       -1.15043        3.13894
H         -0.05268        0.53091        2.69749
C          2.43294        1.60000        3.04747
H          2.33546        1.86014        4.10544
H          1.76222        2.23079        2.46153
H          3.46712        1.78606        2.74824
C          3.01308       -0.77095        3.65596
H          4.04429       -0.61632        3.33208
H          2.75661       -1.82040        3.49649
H          2.93750       -0.54514        4.72455
C          3.29746       -1.77743       -1.73747
C          3.91920       -0.77036       -2.70192
H          4.73676       -0.22518       -2.22615
H          3.16488       -0.05454       -3.03589
H          4.32221       -1.29468       -3.57296
C          4.35859       -2.73707       -1.19237
H          5.13289       -2.18732       -0.65591
H          4.81887       -3.29186       -2.01640
H          3.89762       -3.44701       -0.50310
C          2.21348       -2.56960       -2.45746
H          1.69968       -3.25367       -1.78175
H          2.67153       -3.15814       -3.25779
H          1.46499       -1.91304       -2.90104
C          3.57839        2.94938       -0.69269
C          2.52334        3.85033       -1.33814
H          2.97504        4.80400       -1.62591
H          1.69787        4.03906       -0.64754
H          2.11046        3.37268       -2.23058
C          4.67082        2.65009       -1.71652
H          5.14388        3.58658       -2.02741
H          4.24099        2.17036       -2.59830
H          5.43791        1.99750       -1.29783
C          4.16998        3.64718        0.53465
H          4.89719        2.99762        1.02560
H          3.37670        3.88889        1.24557
H          4.67073        4.57600        0.24215
C         -3.25500       -2.11676        1.43048
C         -4.08735       -3.19173        0.72869
H         -4.88854       -2.72863        0.14941
H         -4.52547       -3.87050        1.46773
H         -3.45954       -3.76736        0.04662
C         -4.12661       -1.30291        2.38284
H         -3.54714       -0.49149        2.82806
H         -4.50713       -1.95014        3.17797
H         -4.98115       -0.87351        1.85532
C         -2.09605       -2.74413        2.19812
H         -1.41885       -3.28799        1.53560
H         -2.48101       -3.44828        2.94118
H         -1.52018       -1.97227        2.70976
C         -1.60892        0.63020       -2.61409
C         -2.20650       -0.16550       -3.77571
H         -1.94961        0.30547       -4.73012
H         -3.29366       -0.20809       -3.67999
H         -1.82423       -1.18833       -3.77015
C         -2.14190        2.05878       -2.60265
H         -1.73400        2.60079       -1.74747
H         -3.23311        2.06640       -2.55362
H         -1.84010        2.56442       -3.52433
C         -0.08488        0.65964       -2.69479
H          0.22235        1.09619       -3.64925
H          0.33197       -0.34643       -2.63281
H          0.32842        1.25352       -1.87931
C         -4.23106        2.54905        0.84997
C         -3.47396        3.47613        1.80277
H         -2.56406        3.85789        1.33345
H         -3.17994        2.93664        2.70700
H         -4.11162        4.31801        2.08674
C         -5.45213        1.97961        1.57075
H         -6.12519        2.79559        1.85186
H         -5.14547        1.45599        2.47861
H         -5.99723        1.28511        0.93004
C         -4.66622        3.33508       -0.38911
H         -5.35851        4.13480       -0.10633
H         -5.16742        2.67621       -1.10071
H         -3.79747        3.78440       -0.87466
P         -3.40016        0.11732       -0.40050
P         -1.36551       -1.39380       -0.59730
P          1.53200       -1.47049        0.52938
P          3.36382        0.27348        0.28727
S          5.26094        0.16913        0.73421
S          1.51591       -3.29305        1.17637
S         -1.16817       -3.06602       -1.54713
S         -5.14214       -0.17447       -1.23026
Cl        -0.18124        2.33102        0.61182
