# Supplementary material for: Main Group Molecular Switches with Swivel Bifurcated to Trifurcated Hydrogen Bond Mode of Action
Source: J Am Chem Soc. 2023 Jun 2;145(23):12475–86. doi: 10.1021/jacs.2c12713 (PMC10273318; doi:10.1021/jacs.2c12713)
Supplement: Supplementary file 2 — ja2c12713_si_002.zip [file ja2c12713_si_002.zip › Matrix_new/Matrix/bis_dimer_S_ON_DMSO.xyz]

106
bis_dimer_S_closed_DMSO.log	Energy: -3039486.0908068
N         -2.68964       -1.33644        0.56207
N         -1.99492       -0.34485       -1.34132
N         -3.48782        1.25745        0.23215
H         -2.54926        1.56809        0.48544
N          0.02125       -0.95906        0.24417
H         -0.07078        0.05811        0.37607
N          2.22667       -0.17662        1.37124
N          2.66555       -1.27857       -0.58027
N          3.06875        1.31276       -0.81584
H          2.30790        1.07592       -1.43815
C         -1.60729        0.15404       -2.66591
C         -0.09257        0.36760       -2.65951
H          0.23534        0.74111       -3.63316
H          0.44317       -0.55974       -2.44788
H          0.16875        1.09147       -1.88363
C         -2.30507        1.49315       -2.88272
H         -1.97807        1.93099       -3.82935
H         -2.07035        2.17755       -2.06630
H         -3.38845        1.36443       -2.92317
C         -2.01722       -0.84154       -3.75083
H         -3.09475       -1.01221       -3.70735
H         -1.51798       -1.79993       -3.59978
H         -1.75649       -0.45633       -4.74125
C         -3.24270       -2.17955        1.63815
C         -4.20049       -1.31290        2.44862
H         -5.06273       -1.02073        1.84601
H         -3.69592       -0.41087        2.80211
H         -4.56655       -1.87628        3.31046
C         -3.97875       -3.38940        1.06199
H         -4.78268       -3.06423        0.39925
H         -4.40674       -3.98552        1.87331
H         -3.29468       -4.01577        0.48842
C         -2.07207       -2.61859        2.51089
H         -1.34083       -3.20008        1.94478
H         -2.43396       -3.24272        3.33184
H         -1.56449       -1.74766        2.92978
C         -4.56863        2.24557        0.42529
C         -3.96213        3.34964        1.29021
H         -4.71091        4.11380        1.50930
H         -3.13170        3.83263        0.76800
H         -3.59379        2.93984        2.23478
C         -5.76054        1.64689        1.17100
H         -6.52984        2.41196        1.30855
H         -5.45405        1.28368        2.15361
H         -6.19529        0.82014        0.60901
C         -5.02283        2.83645       -0.91090
H         -5.43025        2.05318       -1.55169
H         -4.18271        3.30714       -1.42790
H         -5.79778        3.59162       -0.75013
C          3.27693       -2.20664       -1.56679
C          4.27652       -3.13762       -0.87831
H          5.07701       -2.56634       -0.40638
H          4.71581       -3.81653       -1.61465
H          3.77518       -3.72922       -0.11133
C          3.98192       -1.35380       -2.61866
H          3.27744       -0.67224       -3.10217
H          4.41092       -2.00573       -3.38332
H          4.79459       -0.77157       -2.17988
C          2.17166       -3.01950       -2.22189
H          1.62790       -3.61720       -1.49106
H          2.61070       -3.69615       -2.95961
H          1.45086       -2.37808       -2.73193
C          2.20816        0.22790        2.79338
C          3.09597       -0.69122        3.63449
H          3.08262       -0.36726        4.67949
H          4.12328       -0.66493        3.26896
H          2.73765       -1.71993        3.58123
C          2.72168        1.66272        2.87743
H          2.18845        2.30685        2.17741
H          3.78407        1.70901        2.63246
H          2.58960        2.04531        3.89269
C          0.76148        0.14514        3.27642
H          0.70052        0.48168        4.31480
H          0.40706       -0.88726        3.23971
H          0.09645        0.75121        2.65849
C          3.84526        2.50156       -1.22880
C          2.90300        3.31352       -2.11603
H          2.02002        3.61944       -1.55364
H          2.58059        2.72911       -2.98366
H          3.40706        4.21021       -2.48271
C          5.08565        2.11903       -2.03892
H          5.62299        3.01931       -2.35087
H          4.80006        1.56202       -2.93440
H          5.75825        1.50162       -1.44318
C          4.23442        3.33365       -0.00931
H          4.75531        4.24051       -0.32806
H          4.89789        2.77121        0.64830
H          3.34363        3.62053        0.55432
P          3.43812        0.03685        0.18297
P          1.52880       -1.56665        0.66821
P         -1.35805       -1.63481       -0.44193
P         -3.46730       -0.22688       -0.48374
S         -5.12399       -0.74674       -1.35345
S         -1.11019       -3.38740       -1.19812
S          1.51145       -3.28308        1.53958
S          5.28452       -0.01361        0.77827
S          0.25422        3.02169        0.59718
O         -0.65618        1.79898        0.54717
C         -0.19328        3.91341        2.10550
H          0.09102        3.27439        2.94055
H          0.37369        4.84553        2.14465
H         -1.26671        4.09938        2.11864
C         -0.42832        4.20255       -0.59296
H          0.15030        5.12674       -0.53975
H         -0.32146        3.75556       -1.58068
H         -1.48078        4.38488       -0.37724
