# Supplementary material for: Main Group Molecular Switches with Swivel Bifurcated to Trifurcated Hydrogen Bond Mode of Action
Source: J Am Chem Soc. 2023 Jun 2;145(23):12475–86. doi: 10.1021/jacs.2c12713 (PMC10273318; doi:10.1021/jacs.2c12713)
Supplement: Supplementary file 2 — ja2c12713_si_002.zip [file ja2c12713_si_002.zip › Matrix_new/Matrix/bis_dimer_S_ON_HSO4.xyz]

102
bis_dimer_S_closed_HSO4.log	Energy: -3131449.1427632
N         -2.75263       -1.25692        0.63092
N         -2.32962       -0.22774       -1.34675
N         -3.18659        1.45591        0.55085
H         -2.18323        1.65499        0.50580
N         -0.10495       -0.95080       -0.15382
H         -0.11955        0.08081       -0.06758
N          2.02806       -0.36599        1.31302
N          2.60449       -1.29220       -0.66745
N          3.58924        1.21464       -0.32271
H          2.72471        1.52954       -0.76946
C         -2.26861        0.21171       -2.75405
C         -0.82242        0.09531       -3.22114
H         -0.74704        0.44060       -4.25584
H         -0.50258       -0.94794       -3.18966
H         -0.14762        0.69294       -2.60786
C         -2.73721        1.66120       -2.81983
H         -2.65955        2.01665       -3.85098
H         -2.13250        2.30973       -2.18634
H         -3.78290        1.74207       -2.51437
C         -3.17386       -0.67915       -3.60887
H         -4.20586       -0.61721       -3.25865
H         -2.85124       -1.71999       -3.54339
H         -3.13275       -0.35938       -4.65498
C         -3.29490       -2.14535        1.67832
C         -3.96326       -1.25515        2.72324
H         -4.82661       -0.73666        2.30138
H         -3.25417       -0.51203        3.09472
H         -4.31028       -1.86688        3.56070
C         -4.30183       -3.13269        1.08209
H         -5.12480       -2.60045        0.60381
H         -4.70269       -3.77663        1.87153
H         -3.81203       -3.75657        0.33236
C         -2.14492       -2.91263        2.31668
H         -1.59192       -3.49668        1.58048
H         -2.54336       -3.60010        3.06837
H         -1.44171       -2.24046        2.80837
C         -4.01217        2.59579        0.99325
C         -3.03710        3.55700        1.67696
H         -3.58141        4.42008        2.06975
H         -2.29453        3.91280        0.95850
H         -2.52559        3.05831        2.50522
C         -5.07191        2.15031        1.99905
H         -5.64346        3.01825        2.34206
H         -4.59938        1.68034        2.86459
H         -5.76346        1.43859        1.54585
C         -4.66097        3.30567       -0.19695
H         -5.33229        2.62673       -0.72543
H         -3.89003        3.65437       -0.88692
H         -5.23832        4.17005        0.14725
C          3.11006       -2.09925       -1.79205
C          3.85110       -3.34116       -1.29204
H          4.67860       -3.05317       -0.64130
H          4.24503       -3.90406       -2.14438
H          3.17751       -3.98328       -0.72355
C          4.05265       -1.21421       -2.60295
H          3.55135       -0.29148       -2.90196
H          4.37608       -1.75191       -3.49857
H          4.94065       -0.95715       -2.02213
C          1.91067       -2.49415       -2.64381
H          1.17790       -3.06793       -2.07129
H          2.23951       -3.11110       -3.48483
H          1.41908       -1.60246       -3.03323
C          1.79161        0.00772        2.72043
C          2.35930       -1.05383        3.66488
H          2.21364       -0.74155        4.70412
H          3.42572       -1.19361        3.47980
H          1.85934       -2.01117        3.50937
C          2.47455        1.35088        2.95586
H          2.14050        2.08239        2.21887
H          3.55959        1.24952        2.88762
H          2.23140        1.71129        3.95969
C          0.28611        0.15529        2.92062
H          0.07698        0.37424        3.97164
H         -0.23203       -0.76824        2.65938
H         -0.10990        0.95243        2.29273
C          4.70924        2.18134       -0.41380
C          4.16800        3.37813       -1.19640
H          3.33800        3.84713       -0.66696
H          3.80764        3.07030       -2.18072
H          4.96721        4.11267       -1.32939
C          5.89379        1.58471       -1.17595
H          6.69805        2.32396       -1.24525
H          5.59030        1.31019       -2.18869
H          6.27827        0.69885       -0.66893
C          5.14805        2.65503        0.97201
H          5.94875        3.39494        0.87401
H          5.51900        1.82059        1.56904
H          4.30692        3.11987        1.48954
P          3.46782       -0.25885        0.38599
P          1.32665       -1.62187        0.40749
P         -1.60967       -1.56534       -0.59507
P         -3.54686        0.03263       -0.18362
S         -5.42513       -0.19264       -0.66126
S         -1.56390       -3.30677       -1.43404
S          1.16003       -3.41418        1.11459
S          5.12283       -0.90387        1.19766
S          0.24124        2.86136       -0.51743
O         -0.70905        3.86078       -0.99575
O          1.21203        3.64960        0.56757
O          1.21011        2.34529       -1.48185
O         -0.40080        1.78703        0.28330
H          0.63092        4.09728        1.19386
