# Supplementary material for: Main Group Molecular Switches with Swivel Bifurcated to Trifurcated Hydrogen Bond Mode of Action
Source: J Am Chem Soc. 2023 Jun 2;145(23):12475–86. doi: 10.1021/jacs.2c12713 (PMC10273318; doi:10.1021/jacs.2c12713)
Supplement: Supplementary file 2 — ja2c12713_si_002.zip [file ja2c12713_si_002.zip › Matrix_new/Matrix/bis_dimer_S_ON_I.xyz]

97
bis_dimer_S_closed_I.log	Energy: -2699636.8614712
N         -2.70369       -1.22295        0.66977
N         -2.33671       -0.25128       -1.35750
N         -2.95154        1.51574        0.55812
H         -1.98098        1.73038        0.31044
N         -0.09083       -0.99191       -0.27798
H         -0.02285        0.03077       -0.41816
N          1.95325       -0.36078        1.31574
N          2.62048       -1.33632       -0.60354
N          3.56465        1.20258       -0.21576
H          2.64980        1.59413       -0.46125
C         -2.37234        0.10594       -2.79213
C         -0.97001       -0.08988       -3.35957
H         -0.96546        0.18844       -4.41700
H         -0.66957       -1.13742       -3.28395
H         -0.24820        0.53457       -2.82970
C         -2.78838        1.56898       -2.90281
H         -2.79031        1.86352       -3.95595
H         -2.08839        2.20693       -2.36101
H         -3.79651        1.71656       -2.50862
C         -3.37262       -0.79357       -3.52231
H         -4.37107       -0.67321       -3.09831
H         -3.08149       -1.84125       -3.42657
H         -3.40288       -0.52978       -4.58426
C         -3.26363       -2.07046        1.74538
C         -3.84225       -1.13277        2.80228
H         -4.68866       -0.56908        2.40547
H         -3.07868       -0.42984        3.14230
H         -4.19465       -1.71628        3.65734
C         -4.34652       -2.99915        1.18973
H         -5.15306       -2.42226        0.73620
H         -4.75707       -3.61491        1.99641
H         -3.91895       -3.65436        0.42860
C         -2.14782       -2.90441        2.35944
H         -1.67395       -3.54723        1.61802
H         -2.56760       -3.53843        3.14581
H         -1.37286       -2.27882        2.80276
C         -3.68791        2.69667        1.05875
C         -2.64541        3.55694        1.77472
H         -3.12045        4.45839        2.17197
H         -1.84411        3.85210        1.09341
H         -2.19750        3.00118        2.60270
C         -4.76605        2.29985        2.06448
H         -5.24856        3.20404        2.44753
H         -4.32029        1.76463        2.90554
H         -5.52776        1.66844        1.60689
C         -4.29493        3.48172       -0.10592
H         -5.02641        2.86811       -0.63540
H         -3.50901        3.77724       -0.80491
H         -4.79439        4.38485        0.25968
C          3.13146       -2.14856       -1.71762
C          3.84797       -3.39898       -1.20423
H          4.67024       -3.11854       -0.54324
H          4.24568       -3.97281       -2.04753
H          3.15754       -4.02820       -0.64109
C          4.09587       -1.27468       -2.51378
H          3.60942       -0.34452       -2.81460
H          4.42738       -1.81204       -3.40660
H          4.97734       -1.03043       -1.91732
C          1.93399       -2.52532       -2.58442
H          1.19908       -3.11144       -2.02637
H          2.26640       -3.12488       -3.43651
H          1.44096       -1.62566       -2.95530
C          1.57885        0.12706        2.65329
C          2.00638       -0.88360        3.71861
H          1.75719       -0.50695        4.71581
H          3.08340       -1.05552        3.66024
H          1.50295       -1.83967        3.56419
C          2.27789        1.46442        2.87247
H          2.00415        2.16726        2.08306
H          3.36261        1.33794        2.88514
H          1.97221        1.87833        3.83732
C          0.06703        0.34044        2.66600
H         -0.25062        0.66485        3.66083
H         -0.47199       -0.57455        2.41872
H         -0.21372        1.10169        1.93657
C          4.68843        2.15791       -0.32672
C          4.14937        3.33090       -1.14574
H          3.29619        3.79800       -0.64850
H          3.81565        2.99336       -2.13039
H          4.93565        4.07916       -1.27812
C          5.87139        1.53634       -1.06866
H          6.67567        2.27323       -1.15723
H          5.56986        1.23221       -2.07309
H          6.25544        0.66609       -0.53488
C          5.12954        2.66188        1.04891
H          5.94335        3.38587        0.93971
H          5.48145        1.83327        1.66584
H          4.29608        3.15256        1.55564
P          3.43657       -0.28166        0.47101
P          1.29563       -1.63501        0.41089
P         -1.63163       -1.59483       -0.60001
P         -3.45682        0.10511       -0.12516
S         -5.37005       -0.00567       -0.48924
S         -1.66591       -3.36282       -1.38024
S          1.07692       -3.40194        1.16073
S          5.06027       -0.92748        1.33855
I          0.30954        2.57398       -0.66356
