# Supplementary material for: Main Group Molecular Switches with Swivel Bifurcated to Trifurcated Hydrogen Bond Mode of Action
Source: J Am Chem Soc. 2023 Jun 2;145(23):12475–86. doi: 10.1021/jacs.2c12713 (PMC10273318; doi:10.1021/jacs.2c12713)
Supplement: Supplementary file 2 — ja2c12713_si_002.zip [file ja2c12713_si_002.zip › Matrix_new/Matrix/bis_dimer_S_ON_NO3.xyz]

100
bis_dimer_S_closed_NO3.log	Energy: -2868316.3106873
N         -2.63148       -1.18727        0.60319
N         -1.95280       -0.30729       -1.35644
N         -3.40565        1.38549        0.23285
H         -2.57225        1.55782        0.80366
N          0.06344       -0.91269        0.27143
H          0.00495        0.12545        0.31028
N          2.28172       -0.12469        1.36922
N          2.67482       -1.10215       -0.64970
N          2.79928        1.65728       -0.53653
H          1.80046        1.79072       -0.34597
C         -1.57992        0.14246       -2.70407
C         -0.05880        0.25028       -2.76703
H          0.24915        0.50622       -3.78473
H          0.41791       -0.69147       -2.49668
H          0.30291        1.01570       -2.08206
C         -2.18848        1.52420       -2.91759
H         -1.86754        1.91879       -3.88562
H         -1.85954        2.20149       -2.12778
H         -3.27922        1.47343       -2.91520
C         -2.10592       -0.84856       -3.74370
H         -3.18989       -0.94507       -3.65171
H         -1.66393       -1.83417       -3.58494
H         -1.86010       -0.50593       -4.75407
C         -3.16615       -1.95045        1.73989
C         -4.06615       -1.01432        2.54069
H         -4.93314       -0.71082        1.95008
H         -3.51651       -0.12019        2.84176
H         -4.42712       -1.52915        3.43539
C         -3.95824       -3.16433        1.25070
H         -4.78235       -2.84382        0.61028
H         -4.36268       -3.71702        2.10485
H         -3.31393       -3.82764        0.67164
C         -1.97656       -2.38188        2.59226
H         -1.28644       -3.01796        2.03182
H         -2.32774       -2.94710        3.46013
H         -1.42697       -1.50597        2.93808
C         -4.44222        2.43724        0.32634
C         -3.77355        3.62450        1.02097
H         -4.50008        4.43271        1.14118
H         -2.93367        3.99901        0.43018
H         -3.38738        3.34600        2.00322
C         -5.63061        1.96107        1.16463
H         -6.37876        2.75616        1.24488
H         -5.30028        1.69435        2.17102
H         -6.09814        1.08935        0.70312
C         -4.91751        2.88573       -1.05595
H         -5.36768        2.05801       -1.60491
H         -4.08032        3.28148       -1.63398
H         -5.66480        3.67753       -0.94492
C          3.26546       -1.96159       -1.69863
C          4.39080       -2.82234       -1.11724
H          5.17561       -2.19610       -0.69226
H          4.82130       -3.45136       -1.90306
H          3.99519       -3.46527       -0.32861
C          3.79605       -1.03820       -2.79274
H          2.99704       -0.39094       -3.16055
H          4.18080       -1.63493       -3.62454
H          4.61002       -0.41430       -2.41820
C          2.18577       -2.87099       -2.27331
H          1.73767       -3.49837       -1.50269
H          2.63575       -3.52337       -3.02726
H          1.38631       -2.30389       -2.74918
C          2.30897        0.25078        2.79650
C          3.36131       -0.59012        3.52495
H          3.38607       -0.32178        4.58590
H          4.34887       -0.42035        3.09241
H          3.12327       -1.65164        3.43399
C          2.65858        1.73279        2.89373
H          1.93696        2.35581        2.36563
H          3.65266        1.92341        2.48291
H          2.66543        2.03114        3.94566
C          0.92735       -0.01460        3.38546
H          0.92268        0.27937        4.43874
H          0.69020       -1.07951        3.33142
H          0.15267        0.55116        2.86638
C          3.45963        2.86689       -1.06641
C          2.33348        3.70185       -1.67977
H          1.57793        3.93913       -0.92706
H          1.85186        3.15392       -2.49429
H          2.74013        4.63531       -2.07886
C          4.47505        2.51429       -2.15079
H          4.90482        3.43258       -2.56249
H          3.98773        1.96618       -2.96033
H          5.28505        1.90374       -1.74934
C          4.12281        3.65915        0.06250
H          4.57547        4.57554       -0.33023
H          4.90173        3.06170        0.53974
H          3.37539        3.93318        0.81014
P          3.37684        0.26885        0.12433
P          1.60355       -1.48642        0.61931
P         -1.31988       -1.56064       -0.40919
P         -3.39690       -0.09986       -0.46730
S         -5.07896       -0.62106       -1.30913
S         -1.13240       -3.35425       -1.10456
S          1.66369       -3.24537        1.41994
S          5.29965        0.24946        0.45523
O          0.02266        1.84550        0.07498
O          0.22940        3.67515        1.21324
O         -1.15620        2.14565        1.86262
N         -0.29980        2.57690        1.06472
