# Supplementary material for: Main Group Molecular Switches with Swivel Bifurcated to Trifurcated Hydrogen Bond Mode of Action
Source: J Am Chem Soc. 2023 Jun 2;145(23):12475–86. doi: 10.1021/jacs.2c12713 (PMC10273318; doi:10.1021/jacs.2c12713)
Supplement: Supplementary file 2 — ja2c12713_si_002.zip [file ja2c12713_si_002.zip › Matrix_new/Matrix/br_sdd_vacuum.xyz]

1
br_sdd_vacuum.log	Energy:   -8465.4297412
Br         0.00000        0.00000        0.00000
