# Supplementary material for: Main Group Molecular Switches with Swivel Bifurcated to Trifurcated Hydrogen Bond Mode of Action
Source: J Am Chem Soc. 2023 Jun 2;145(23):12475–86. doi: 10.1021/jacs.2c12713 (PMC10273318; doi:10.1021/jacs.2c12713)
Supplement: Supplementary file 2 — ja2c12713_si_002.zip [file ja2c12713_si_002.zip › Matrix_new/Matrix/conf_TS_S.xyz]

96
conf_TS_S.log	Energy: -2692339.8357586
N          2.62245        1.30970       -0.26905
N          1.97224       -0.53234       -1.43973
N          3.26946       -0.94035        0.95589
H          2.68762       -0.39705        1.58140
N          0.03572        0.35544        0.02405
H          0.28440       -0.57679        0.33286
N         -1.94319       -0.51935        1.39064
N         -2.54606        1.29709        0.13111
N         -3.11318       -0.98873       -1.06135
H         -2.39744       -0.53773       -1.61705
C          1.45724       -1.78323       -2.02439
C          0.74864       -2.63739       -0.96563
H          0.53180       -3.63131       -1.36533
H         -0.20659       -2.19522       -0.66692
H          1.38835       -2.75393       -0.08744
C          2.63235       -2.55823       -2.61380
H          2.25665       -3.44368       -3.13273
H          3.32623       -2.88768       -1.83888
H          3.18657       -1.93668       -3.31792
C          0.48236       -1.41636       -3.13838
H          0.97279       -0.80101       -3.89398
H         -0.36643       -0.85269       -2.74611
H          0.10088       -2.32667       -3.60663
C          3.25189        2.62381        0.01293
C          4.27677        2.40321        1.12346
H          5.05623        1.70385        0.81276
H          3.79037        2.01796        2.02301
H          4.75648        3.35299        1.37134
C          3.92006        3.16711       -1.24978
H          4.69822        2.48709       -1.59948
H          4.37134        4.14165       -1.04322
H          3.18095        3.28652       -2.04418
C          2.16925        3.57958        0.50151
H          1.43122        3.77395       -0.27923
H          2.62780        4.53297        0.77578
H          1.65268        3.17305        1.37176
C          4.19462       -1.85528        1.66198
C          5.48181       -1.13417        2.06646
H          6.13947       -1.80970        2.62083
H          5.25386       -0.27676        2.70533
H          6.01382       -0.77814        1.18334
C          4.50371       -3.07204        0.79370
H          5.12976       -3.77250        1.35217
H          5.03911       -2.78454       -0.11172
H          3.58072       -3.58658        0.51379
C          3.44159       -2.30957        2.91196
H          2.53074       -2.84892        2.64238
H          3.16640       -1.45376        3.53722
H          4.07209       -2.97075        3.51064
C         -3.21119        2.59066       -0.18326
C         -4.00318        3.08023        1.02997
H         -4.77655        2.36410        1.30927
H         -4.47859        4.03759        0.79914
H         -3.33553        3.22051        1.88250
C         -4.12947        2.33696       -1.37564
H         -3.55226        1.97368       -2.22897
H         -4.62475        3.26818       -1.66086
H         -4.90378        1.60598       -1.13230
C         -2.14995        3.61631       -0.55995
H         -1.47777        3.81643        0.27683
H         -2.64297        4.55454       -0.82655
H         -1.55789        3.27326       -1.40697
C         -1.71903       -1.49362        2.47549
C         -2.41097       -1.00945        3.74984
H         -2.26065       -1.72666        4.56196
H         -3.48138       -0.89272        3.57428
H         -2.00492       -0.04245        4.05363
C         -2.27707       -2.83968        2.02379
H         -1.79902       -3.16040        1.09546
H         -3.35474       -2.78185        1.86285
H         -2.08959       -3.59330        2.79266
C         -0.21382       -1.62117        2.70729
H         -0.03057       -2.31069        3.53438
H          0.23050       -0.65840        2.97208
H          0.29109       -2.02426        1.82576
C         -3.98683       -1.90904       -1.82384
C         -3.15135       -2.36243       -3.01995
H         -2.25270       -2.88676       -2.68641
H         -2.84866       -1.50855       -3.63444
H         -3.73459       -3.03803       -3.64941
C         -5.24309       -1.18740       -2.31454
H         -5.86058       -1.86356       -2.91261
H         -4.97176       -0.32945       -2.93481
H         -5.83572       -0.83338       -1.46990
C         -4.35534       -3.12804       -0.98222
H         -4.95286       -3.81952       -1.58197
H         -4.94093       -2.84200       -0.10821
H         -3.45456       -3.64830       -0.64973
P         -3.30734       -0.22519        0.39513
P         -1.18020        0.95342        1.05695
P          1.18292        0.92131       -1.07709
P          3.38759       -0.19554       -0.53330
S         -5.05532       -0.39839        1.20680
S         -0.58891        2.14186        2.45631
S          0.48172        2.09119       -2.43351
S          5.09158       -0.34510       -1.43145
