# Supplementary material for: Main Group Molecular Switches with Swivel Bifurcated to Trifurcated Hydrogen Bond Mode of Action
Source: J Am Chem Soc. 2023 Jun 2;145(23):12475–86. doi: 10.1021/jacs.2c12713 (PMC10273318; doi:10.1021/jacs.2c12713)
Supplement: Supplementary file 2 — ja2c12713_si_002.zip [file ja2c12713_si_002.zip › Matrix_new/Matrix/DMSO.xyz]

10
DMSO.log	Energy: -347114.6917411
S         -0.00005        0.23624       -0.44470
O         -0.00090        1.48835        0.38819
C          1.35327       -0.80917        0.18316
H          1.31706       -1.79440       -0.28602
H          2.28534       -0.30712       -0.07661
H          1.26385       -0.88048        1.26878
C         -1.35245       -0.81053        0.18309
H         -2.28497       -0.31014       -0.07828
H         -1.31437       -1.79643       -0.28449
H         -1.26381       -0.87987        1.26890
