# Supplementary material for: Main Group Molecular Switches with Swivel Bifurcated to Trifurcated Hydrogen Bond Mode of Action
Source: J Am Chem Soc. 2023 Jun 2;145(23):12475–86. doi: 10.1021/jacs.2c12713 (PMC10273318; doi:10.1021/jacs.2c12713)
Supplement: Supplementary file 2 — ja2c12713_si_002.zip [file ja2c12713_si_002.zip › Matrix_new/Matrix/HSO4_vacuum.xyz]

6
HSO4_vacuum.log	Energy: -439041.3693205
S          0.15095        0.03007        0.00065
O          0.23441        0.83066        1.23320
O         -1.44577       -0.52911       -0.00789
O          0.90520       -1.22308        0.00739
O          0.25039        0.82655       -1.23327
H         -1.96911        0.27869       -0.00584
