# Supplementary material for: Main Group Molecular Switches with Swivel Bifurcated to Trifurcated Hydrogen Bond Mode of Action
Source: J Am Chem Soc. 2023 Jun 2;145(23):12475–86. doi: 10.1021/jacs.2c12713 (PMC10273318; doi:10.1021/jacs.2c12713)
Supplement: Supplementary file 2 — ja2c12713_si_002.zip [file ja2c12713_si_002.zip › Matrix_new/Matrix/monomer_O.xyz]

62
monomer_O.log	Energy: -1057289.7092826
N         -2.11812       -0.02831        0.99262
H         -1.59325       -0.34664        1.79257
N         -0.02255       -1.13604       -0.30089
N          0.02245        1.13561       -0.30207
N          2.11820        0.02934        0.99261
H          1.59312        0.34563        1.79322
C          0.04812        2.53796       -0.76346
C          0.05968        2.57723       -2.29355
H          0.94032        2.05587       -2.67504
H          0.07758        3.61152       -2.64958
H         -0.82985        2.08092       -2.68673
C          1.30456        3.19690       -0.20438
H          1.32569        3.13242        0.88642
H          1.32931        4.25064       -0.49291
H          2.20268        2.71981       -0.60057
C         -1.19442        3.23433       -0.21992
H         -2.09856        2.79391       -0.64357
H         -1.17624        4.29251       -0.49230
H         -1.23996        3.15061        0.86862
C         -0.04813       -2.53828       -0.76282
C         -0.05964       -2.57729       -2.29293
H         -0.07746       -3.61152       -2.64914
H          0.82988       -2.08085       -2.68597
H         -0.94031       -2.05597       -2.67440
C          1.19442       -3.23475       -0.21944
H          1.23991       -3.15143        0.86914
H          2.09855       -2.79414       -0.64292
H          1.17633       -4.29284       -0.49217
C         -1.30452       -3.19740       -0.20389
H         -1.32922       -4.25111       -0.49259
H         -2.20266       -2.72031       -0.60001
H         -1.32567       -3.13311        0.88693
C          3.58498       -0.02168        1.18650
C          3.80413       -0.01443        2.69822
H          3.32070       -0.87813        3.16356
H          3.40000        0.89929        3.14712
H          4.87166       -0.05402        2.92540
C          4.26769        1.19172        0.55294
H          5.34825        1.14940        0.71769
H          3.88995        2.11918        0.99016
H          4.08192        1.20396       -0.52270
C          4.15756       -1.30602        0.59054
H          5.23611       -1.34786        0.76528
H          3.98143       -1.33581       -0.48591
H          3.69731       -2.18162        1.05306
P          1.26376       -0.01926       -0.42369
P         -1.26388        0.01889       -0.42402
O         -2.16080        0.09145       -1.60437
O          2.16059       -0.09277       -1.60409
C         -3.58488        0.02238        1.18658
C         -4.15786        1.30589        0.58923
H         -3.69787        2.18209        1.05087
H         -3.98175        1.33465       -0.48725
H         -5.23642        1.34756        0.76397
C         -4.26743       -1.19194        0.55460
H         -3.88941       -2.11883        0.99282
H         -5.34798       -1.14971        0.71950
H         -4.08192       -1.20540       -0.52107
C         -3.80383        0.01696        2.69834
H         -3.32051        0.88134        3.16251
H         -4.87134        0.05651        2.92565
H         -3.39939       -0.89609        3.14836
