# Supplementary material for: Main Group Molecular Switches with Swivel Bifurcated to Trifurcated Hydrogen Bond Mode of Action
Source: J Am Chem Soc. 2023 Jun 2;145(23):12475–86. doi: 10.1021/jacs.2c12713 (PMC10273318; doi:10.1021/jacs.2c12713)
Supplement: Supplementary file 2 — ja2c12713_si_002.zip [file ja2c12713_si_002.zip › Matrix_new/Matrix/monomer_O_Br.xyz]

63
monomer_O_Br.log	Energy: -1065789.3148934
N         -2.04597       -0.21468       -0.44875
H         -1.45811       -0.97864       -0.80522
N          0.00042        1.61196       -0.24347
N          0.00015       -0.03587        1.30259
N          2.04603       -0.21541       -0.44937
H          1.45787       -0.97853       -0.80700
C          0.00003       -0.96881        2.43510
C          0.00052       -0.15151        3.73026
H          0.88574        0.48852        3.76485
H          0.00043       -0.80951        4.60603
H         -0.88424        0.48912        3.76511
C          1.24386       -1.84613        2.34799
H          1.25370       -2.38682        1.39892
H          1.24070       -2.56653        3.17148
H          2.15019       -1.24268        2.43006
C         -1.24442       -1.84529        2.34848
H         -2.15034       -1.24124        2.43080
H         -1.24143       -2.56559        3.17204
H         -1.25493       -2.38611        1.39949
C          0.00066        2.95638       -0.82585
C          0.00097        4.01074        0.28605
H          0.00118        5.02167       -0.13658
H          0.88682        3.88241        0.91213
H         -0.88485        3.88281        0.91226
C          1.24911        3.09542       -1.69270
H          1.27889        2.30277       -2.44376
H          2.14926        3.02735       -1.07896
H          1.25083        4.06733       -2.19537
C         -1.24786        3.09593       -1.69252
H         -1.24929        4.06788       -2.19511
H         -2.14795        3.02821       -1.07864
H         -1.27806        2.30332       -2.44359
C          3.49093       -0.37092       -0.67806
C          3.62845       -1.38014       -1.81745
H          3.15271       -0.99784       -2.72425
H          3.13685       -2.32227       -1.56193
H          4.68583       -1.57062       -2.02486
C          4.19764       -0.90152        0.57307
H          5.27094       -1.01825        0.38731
H          3.78720       -1.87322        0.85556
H          4.06039       -0.20172        1.40065
C          4.12184        0.95946       -1.09087
H          5.18955        0.82097       -1.29018
H          4.00645        1.69743       -0.29459
H          3.64545        1.33731       -1.99830
P          1.27085        0.81422        0.56891
P         -1.27032        0.81488        0.56919
C         -3.49087       -0.36953       -0.67777
C         -4.19796       -0.89980        0.57330
H         -3.78781       -1.87158        0.85593
H         -4.06049       -0.19998        1.40083
H         -5.27129       -1.01619        0.38754
C         -4.12109        0.96109       -1.09071
H         -3.64450        1.33870       -1.99815
H         -5.18883        0.82299       -1.29015
H         -4.00554        1.69910       -0.29449
C         -3.62859       -1.37868       -1.81721
H         -3.13750       -2.32104       -1.56162
H         -4.68603       -1.56862       -2.02482
H         -3.15248       -0.99654       -2.72388
O         -2.21013        1.65057        1.37057
O          2.21130        1.64940        1.37013
Br        -0.00139       -2.79494       -1.31058
