# Supplementary material for: Main Group Molecular Switches with Swivel Bifurcated to Trifurcated Hydrogen Bond Mode of Action
Source: J Am Chem Soc. 2023 Jun 2;145(23):12475–86. doi: 10.1021/jacs.2c12713 (PMC10273318; doi:10.1021/jacs.2c12713)
Supplement: Supplementary file 2 — ja2c12713_si_002.zip [file ja2c12713_si_002.zip › Matrix_new/Matrix/monomer_O_Cl.xyz]

63
monomer_O_Cl.log	Energy: -1346114.2715695
N          1.90728        0.08094        0.62775
H          1.28475       -0.40615        1.29347
N          0.00004        1.31533       -0.90347
N          0.00006       -0.93821       -1.00215
N         -1.90727        0.07994        0.62775
H         -1.28487       -0.40729        1.29350
C         -0.00014       -2.35901       -1.36463
C         -0.00019       -2.47788       -2.89008
H         -0.88600       -1.98612       -3.30000
H         -0.00041       -3.52913       -3.19856
H          0.88581       -1.98649       -3.30006
C         -1.24320       -3.00465       -0.76096
H         -1.23078       -2.87104        0.32378
H         -1.25329       -4.07387       -0.99372
H         -2.15039       -2.55877       -1.17548
C          1.24275       -3.00493       -0.76092
H          2.15003       -2.55922       -1.17544
H          1.25270       -4.07416       -0.99362
H          1.23032       -2.87121        0.32381
C          0.00004        2.71387       -0.46945
C          1.24494        3.38390       -1.04919
H          1.25527        4.44559       -0.78343
H          1.25735        3.28298       -2.13648
H          2.15483        2.92586       -0.65930
C         -1.24425        3.38419       -1.05016
H         -2.15459        2.92654       -0.66088
H         -1.25587        3.28302       -2.13743
H         -1.25440        4.44595       -0.78463
C         -0.00046        2.81488        1.05943
H         -0.00066        3.86329        1.37630
H          0.87995        2.31459        1.46624
H         -0.88102        2.31442        1.46573
C         -3.32414        0.05662        1.02176
C         -3.32564        0.04816        2.55140
H         -2.87328        0.96659        2.93604
H         -2.73730       -0.79275        2.92868
H         -4.35046       -0.02498        2.92868
C         -4.03548       -1.19443        0.49725
H         -5.08140       -1.20879        0.82350
H         -3.54121       -2.09239        0.87370
H         -4.00934       -1.20494       -0.59458
C         -4.04014        1.30584        0.50982
H         -5.08676        1.29750        0.83123
H         -4.00675        1.34375       -0.58096
H         -3.56419        2.20379        0.91372
P         -1.27063        0.17616       -0.89251
P          1.27076        0.17627       -0.89274
C          3.32414        0.05647        1.02176
C          4.03439       -1.19554        0.49807
H          3.53911       -2.09282        0.87483
H          4.00859       -1.20658       -0.59377
H          5.08021       -1.21079        0.82459
C          4.04128        1.30474        0.50911
H          3.56648        2.20334        0.91291
H          5.08802        1.29538        0.83011
H          4.00752        1.34233       -0.58167
C          3.32561        0.04889        2.55141
H          2.73669       -0.79141        2.92914
H          4.35037       -0.02476        2.92875
H          2.87388        0.96787        2.93548
O          2.30763        0.25767       -1.95779
O         -2.30741        0.25786       -1.95768
Cl        -0.00003       -1.64191        2.53186
