# Supplementary material for: Main Group Molecular Switches with Swivel Bifurcated to Trifurcated Hydrogen Bond Mode of Action
Source: J Am Chem Soc. 2023 Jun 2;145(23):12475–86. doi: 10.1021/jacs.2c12713 (PMC10273318; doi:10.1021/jacs.2c12713)
Supplement: Supplementary file 2 — ja2c12713_si_002.zip [file ja2c12713_si_002.zip › Matrix_new/Matrix/monomer_O_DMSO.xyz]

72
monomer_O_DMSO.log	Energy: -1404428.1843743
N          2.03072        0.32344        0.45389
H          1.38254        0.94475        0.93310
N          0.08208       -0.68151       -1.29996
N          0.09932       -1.45940        0.84601
N         -1.99918        0.15655        0.31626
H         -1.43050        0.88404        0.75184
C          0.09574       -1.81256        2.27642
C         -1.00074       -2.85237        2.49809
H         -1.98525       -2.44609        2.25936
H         -1.00776       -3.16809        3.54478
H         -0.83299       -3.72387        1.86276
C         -0.15885       -0.57236        3.13333
H          0.60532        0.18616        2.95640
H         -0.14726       -0.83792        4.19426
H         -1.12982       -0.13382        2.89784
C          1.45471       -2.42146        2.61275
H          1.66009       -3.28377        1.97552
H          1.46631       -2.74107        3.65779
H          2.25453       -1.69267        2.47123
C          0.09874       -1.00497       -2.75310
C          0.19808       -2.51537       -2.98296
H          0.21114       -2.72925       -4.05606
H         -0.65888       -3.01963       -2.53312
H          1.11351       -2.90317       -2.53341
C         -1.19568       -0.47185       -3.36471
H         -1.29568        0.60522       -3.21111
H         -2.06130       -0.97205       -2.92702
H         -1.19987       -0.66626       -4.44022
C          1.30255       -0.30211       -3.37397
H          1.31435       -0.47319       -4.45343
H          2.23070       -0.69667       -2.95797
H          1.26782        0.77627       -3.19756
C         -3.46219        0.31990        0.40851
C         -3.70196        1.73800        0.92296
H         -3.36506        2.47544        0.18852
H         -3.16663        1.91241        1.86033
H         -4.76813        1.90085        1.09596
C         -4.06061       -0.69099        1.38931
H         -5.14269       -0.55339        1.47422
H         -3.61876       -0.56646        2.38175
H         -3.86708       -1.70622        1.03832
C         -4.11105        0.15690       -0.96649
H         -5.18654        0.34651       -0.90389
H         -3.95606       -0.85636       -1.33902
H         -3.67491        0.86242       -1.67919
P         -1.17359       -1.16168       -0.22953
P          1.35845       -1.03422       -0.19703
C          3.44778        0.73878        0.41548
C          4.32458       -0.27169        1.15795
H          4.03161       -0.32641        2.20997
H          4.22267       -1.26086        0.70957
H          5.37478        0.03146        1.11200
C          3.92568        0.88155       -1.02937
H          3.28300        1.57735       -1.57560
H          4.95146        1.25997       -1.05773
H          3.90356       -0.08715       -1.53096
C          3.52040        2.09191        1.11979
H          3.12077        2.02314        2.13561
H          4.55939        2.42362        1.18264
H          2.95266        2.84998        0.57471
O          2.38825       -1.99484       -0.66451
O         -2.08581       -2.24622       -0.67056
O         -0.12851        2.19258        1.18477
S          0.18975        3.22454        0.10320
C         -0.95274        4.59811        0.38230
H         -0.65821        5.07471        1.31700
H         -0.86439        5.30708       -0.44316
H         -1.96740        4.20828        0.46267
C         -0.51071        2.59174       -1.43232
H         -1.59332        2.50234       -1.34933
H         -0.22034        3.25157       -2.25176
H         -0.08077        1.59413       -1.55526
