# Supplementary material for: Main Group Molecular Switches with Swivel Bifurcated to Trifurcated Hydrogen Bond Mode of Action
Source: J Am Chem Soc. 2023 Jun 2;145(23):12475–86. doi: 10.1021/jacs.2c12713 (PMC10273318; doi:10.1021/jacs.2c12713)
Supplement: Supplementary file 2 — ja2c12713_si_002.zip [file ja2c12713_si_002.zip › Matrix_new/Matrix/monomer_O_HSO4.xyz]

68
monomer_O_HSO4.log	Energy: -1496373.6227298
N          2.03022       -0.05065        0.53548
H          1.38817        0.63448        0.94156
N          0.00629       -0.31235       -1.31358
N          0.01892       -1.82177        0.36975
N         -2.02664       -0.09617        0.53855
H         -1.39837        0.59355        0.95732
C          0.02826       -2.94951        1.29840
C          0.04682       -4.25135        0.49023
H         -0.83478       -4.29617       -0.15355
H          0.05418       -5.12513        1.15123
H          0.93434       -4.27581       -0.14649
C         -1.22591       -2.88074        2.16614
H         -1.27410       -1.92675        2.69424
H         -1.21885       -3.69870        2.89290
H         -2.12485       -2.97512        1.55314
C          1.27324       -2.85125        2.17646
H          2.17908       -2.92565        1.57095
H          1.27921       -3.66825        2.90430
H          1.29445       -1.89580        2.70380
C          0.00396        0.22614       -2.68537
C          0.03969       -0.93190       -3.68755
H          0.03941       -0.54990       -4.71423
H         -0.83405       -1.57235       -3.54502
H          0.93852       -1.53283       -3.53022
C         -1.26142        1.05586       -2.86875
H         -1.31547        1.84567       -2.11744
H         -2.14712        0.42227       -2.78880
H         -1.26030        1.50832       -3.86509
C          1.22998        1.11750       -2.84775
H          1.22020        1.57651       -3.84107
H          2.14468        0.52771       -2.76012
H          1.23791        1.90423       -2.09095
C         -3.46020        0.22503        0.63110
C         -3.57992        1.25846        1.75102
H         -3.02948        2.16424        1.48699
H         -3.17196        0.86010        2.68447
H         -4.63062        1.51822        1.91044
C         -4.25476       -1.03199        0.98771
H         -5.32159       -0.79607        1.06076
H         -3.92052       -1.43046        1.94927
H         -4.11341       -1.79586        0.22040
C         -3.99134        0.82860       -0.67006
H         -5.04243        1.11568       -0.55576
H         -3.92040        0.09720       -1.47803
H         -3.40854        1.71390       -0.92902
P         -1.25919       -1.11618       -0.49692
P          1.28350       -1.09235       -0.49529
C          3.45813        0.28890        0.63245
C          4.26661       -0.95151        1.01489
H          3.93035       -1.33951        1.97994
H          4.13991       -1.72848        0.25828
H          5.33003       -0.70145        1.09112
C          3.99199        0.87898       -0.67401
H          3.40192        1.75444       -0.95001
H          5.03962        1.17806       -0.55827
H          3.93219        0.13481       -1.47111
C          3.55777        1.34221        1.73602
H          3.14268        0.95595        2.67154
H          4.60403        1.61542        1.90195
H          3.00079        2.23537        1.44292
O          2.24452       -1.93439       -1.26267
O         -2.19872       -1.97526       -1.27142
O         -1.26520        3.14216       -0.13683
O         -0.01328        1.73895        1.47327
O          1.22273        3.21183       -0.05482
S         -0.04544        2.97688        0.64248
O         -0.16916        4.19353        1.76570
H          0.59148        4.08761        2.34828
