# Supplementary material for: Main Group Molecular Switches with Swivel Bifurcated to Trifurcated Hydrogen Bond Mode of Action
Source: J Am Chem Soc. 2023 Jun 2;145(23):12475–86. doi: 10.1021/jacs.2c12713 (PMC10273318; doi:10.1021/jacs.2c12713)
Supplement: Supplementary file 2 — ja2c12713_si_002.zip [file ja2c12713_si_002.zip › Matrix_new/Matrix/monomer_O_I.xyz]

63
monomer_O_I.log	Energy: -1064564.6172255
N         -1.99053        0.13744       -0.42184
H         -1.40539       -0.67660       -0.63945
N         -0.00033        1.98834       -0.16816
N         -0.00009        0.39483        1.43555
N          1.99050        0.13840       -0.42212
H          1.40561       -0.67580       -0.63976
C         -0.00012       -0.26305        2.75056
C         -0.00031        0.80224        3.84927
H          0.88589        1.43418        3.75276
H         -0.00033        0.33481        4.83985
H         -0.88663        1.43399        3.75264
C          1.24532       -1.13843        2.83690
H          1.25242       -1.85732        2.01397
H          1.25043       -1.68220        3.78611
H          2.14904       -0.52697        2.79161
C         -1.24540       -1.13869        2.83668
H         -2.14925       -0.52744        2.79123
H         -1.25055       -1.68247        3.78589
H         -1.25221       -1.85757        2.01374
C         -0.00047        2.71427       -1.44170
C         -1.24583        3.59812       -1.47616
H         -1.25705        4.19074       -2.39598
H         -1.25993        4.26877       -0.61440
H         -2.15394        2.99443       -1.44931
C          1.24500        3.59797       -1.47649
H          2.15301        2.99413       -1.44974
H          1.25936        4.26873       -0.61483
H          1.25614        4.19045       -2.39639
C         -0.00065        1.73784       -2.62130
H         -0.00083        2.28173       -3.57173
H         -0.88277        1.09705       -2.57466
H          0.88150        1.09709       -2.57495
C          3.43293       -0.11735       -0.59779
C          3.54287       -1.09885       -1.76462
H          3.11963       -0.66013       -2.67238
H          2.99352       -2.01945       -1.55031
H          4.59279       -1.34529       -1.94955
C          4.04919       -0.73718        0.65880
H          5.10609       -0.97235        0.49299
H          3.52415       -1.65907        0.91825
H          3.97541       -0.03690        1.49354
C          4.16266        1.17831       -0.94861
H          5.22937        0.97634       -1.08832
H          4.04294        1.91444       -0.15184
H          3.76863        1.59139       -1.88135
P          1.26938        1.18718        0.63425
P         -1.26980        1.18682        0.63421
C         -3.43286       -0.11838       -0.59794
C         -4.04952       -0.73771        0.65871
H         -3.52451       -1.65947        0.91872
H         -3.97601       -0.03708        1.49318
H         -5.10635       -0.97300        0.49267
C         -4.16254        1.17711       -0.94954
H         -3.76816        1.58988       -1.88228
H         -5.22918        0.97506       -1.08958
H         -4.04319        1.91354       -0.15298
C         -3.54243       -1.10035       -1.76440
H         -2.99315       -2.02086       -1.54957
H         -4.59230       -1.34683       -1.94956
H         -3.11889       -0.66202       -2.67222
O         -2.25427        1.98667        1.41174
O          2.25350        1.98727        1.41197
I          0.00063       -2.88335       -0.79473
