# Supplementary material for: Main Group Molecular Switches with Swivel Bifurcated to Trifurcated Hydrogen Bond Mode of Action
Source: J Am Chem Soc. 2023 Jun 2;145(23):12475–86. doi: 10.1021/jacs.2c12713 (PMC10273318; doi:10.1021/jacs.2c12713)
Supplement: Supplementary file 2 — ja2c12713_si_002.zip [file ja2c12713_si_002.zip › Matrix_new/Matrix/monomer_O_NO3.xyz]

66
monomer_O_NO3.log	Energy: -1233240.2805953
N          2.01860        0.17386        0.43475
H          1.38695        0.78954        0.96372
N         -0.00013       -0.06008       -1.40627
N         -0.00000       -1.63786        0.20702
N         -2.01857        0.17308        0.43549
H         -1.38667        0.78774        0.96519
C          0.00008       -2.95189        0.85194
C          0.00018       -4.05337       -0.21263
H         -0.88566       -3.95247       -0.84386
H          0.00030       -5.04559        0.25213
H          0.88595       -3.95223       -0.84391
C         -1.25065       -3.04875        1.72232
H         -1.27755       -2.22612        2.44046
H         -1.25902       -3.99979        2.26332
H         -2.14991       -2.99836        1.10456
C          1.25077       -3.04861        1.72238
H          2.15004       -2.99832        1.10462
H          1.25911       -3.99956        2.26352
H          1.27763       -2.22587        2.44039
C         -0.00030        1.06727       -2.34437
C          1.24540        0.95206       -3.22181
H          1.24429        1.75049       -3.96983
H          1.27314       -0.01634       -3.72528
H          2.15321        1.05032       -2.62480
C         -1.24541        0.95114       -3.22251
H         -2.15369        1.04838       -2.62604
H         -1.27199       -0.01715       -3.72625
H         -1.24462        1.74978       -3.97032
C         -0.00096        2.39583       -1.59237
H         -0.00149        3.23546       -2.29491
H          0.88148        2.48303       -0.95689
H         -0.88330        2.48207       -0.95661
C         -3.45756        0.41194        0.62889
C         -3.57036        1.32965        1.84588
H         -2.98411        2.24067        1.70264
H         -3.18575        0.82180        2.73526
H         -4.61821        1.59241        2.02042
C         -4.20465       -0.89557        0.89994
H         -5.26794       -0.69040        1.06304
H         -3.80460       -1.37583        1.79646
H         -4.09829       -1.57950        0.05631
C         -4.05430        1.10007       -0.60178
H         -5.11425        1.32801       -0.44577
H         -3.96671        0.44437       -1.47163
H         -3.52382        2.03476       -0.80062
P         -1.27328       -0.85449       -0.60620
P          1.27315       -0.85425       -0.60615
C          3.45774        0.41189        0.62857
C          4.20397       -0.89588        0.90062
H          3.80327       -1.37548        1.79719
H          4.09767       -1.58017        0.05728
H          5.26728       -0.69114        1.06413
C          4.05526        1.09895       -0.60230
H          3.52574        2.03410       -0.80152
H          5.11544        1.32589       -0.44633
H          3.96703        0.44298       -1.47188
C          3.57064        1.33018        1.84511
H          3.18544        0.82306        2.73463
H          4.61857        1.59247        2.01985
H          2.98497        2.24147        1.70123
O          2.23659       -1.67797       -1.38835
O         -2.23693       -1.67788       -1.38842
N          0.00020        2.96683        1.50439
O         -1.08009        3.56237        1.40202
O          0.00064        1.70757        1.71104
O          1.08008        3.56294        1.40126
