# Supplementary material for: Main Group Molecular Switches with Swivel Bifurcated to Trifurcated Hydrogen Bond Mode of Action
Source: J Am Chem Soc. 2023 Jun 2;145(23):12475–86. doi: 10.1021/jacs.2c12713 (PMC10273318; doi:10.1021/jacs.2c12713)
Supplement: Supplementary file 2 — ja2c12713_si_002.zip [file ja2c12713_si_002.zip › Matrix_new/Matrix/monomer_S.xyz]

62
monomer_S.log	Energy: -1462596.7281096
N         -2.04891       -0.05598        1.05862
H         -1.44004       -0.39802        1.78846
N         -0.01765       -1.13100       -0.29943
N          0.01766        1.13115       -0.29893
N          2.04890        0.05551        1.05849
H          1.43956        0.39593        1.78869
C          0.04421        2.57162       -0.61611
C          0.05003        2.79054       -2.12980
H          0.92835        2.32244       -2.57736
H          0.06699        3.86117       -2.35389
H         -0.83934        2.34864       -2.58126
C          1.30417        3.16445        0.00790
H          1.32117        2.99779        1.08769
H          1.33321        4.24071       -0.17903
H          2.20185        2.72275       -0.42900
C         -1.19305        3.20417        0.01263
H         -2.10341        2.81552       -0.44755
H         -1.17370        4.28600       -0.14055
H         -1.22730        2.99901        1.08516
C         -0.04420       -2.57145       -0.61664
C         -0.05028       -2.79013       -2.13035
H         -0.06726       -3.86070       -2.35470
H          0.83900       -2.34811       -2.58188
H         -0.92868       -2.32192       -2.57768
C          1.19317       -3.20408        0.01180
H          1.22759       -2.99916        1.08437
H          2.10344       -2.81530       -0.44844
H          1.17382       -4.28587       -0.14163
C         -1.30405       -3.16434        0.00749
H         -1.33319       -4.24056       -0.17964
H         -2.20179       -2.72249       -0.42914
H         -1.32081       -2.99794        1.08732
C          3.47627       -0.01040        1.45006
C          3.47273        0.01974        2.97871
H          2.91776       -0.83214        3.38186
H          3.01836        0.94471        3.34991
H          4.49562       -0.02503        3.35856
C          4.25556        1.19222        0.91531
H          5.30005        1.13648        1.23492
H          3.83008        2.12490        1.29312
H          4.22836        1.21038       -0.17516
C          4.11566       -1.31353        0.97623
H          5.15657       -1.35271        1.30838
H          4.10134       -1.38186       -0.11201
H          3.58712       -2.17346        1.39209
P          1.27511       -0.01389       -0.40720
P         -1.27509        0.01405       -0.40699
C         -3.47637        0.00992        1.44996
C         -4.11534        1.31350        0.97680
H         -3.58671        2.17305        1.39332
H         -4.10076        1.38251       -0.11138
H         -5.15632        1.35272        1.30872
C         -4.25583       -1.19221        0.91437
H         -3.83076       -2.12521        1.29186
H         -5.30037       -1.13633        1.23379
H         -4.22835       -1.20988       -0.17608
C         -3.47304       -0.02111        2.97859
H         -2.91800        0.83044        3.38232
H         -4.49597        0.02359        3.35833
H         -3.01887       -0.94637        3.34932
S         -2.45837        0.08650       -1.94069
S          2.45858       -0.08584       -1.94068
