# Supplementary material for: Main Group Molecular Switches with Swivel Bifurcated to Trifurcated Hydrogen Bond Mode of Action
Source: J Am Chem Soc. 2023 Jun 2;145(23):12475–86. doi: 10.1021/jacs.2c12713 (PMC10273318; doi:10.1021/jacs.2c12713)
Supplement: Supplementary file 2 — ja2c12713_si_002.zip [file ja2c12713_si_002.zip › Matrix_new/Matrix/monomer_Se.xyz]

62
monomer_Se.log	Energy: -3976861.1812867
N          2.01653        0.09855        1.35564
H          1.39042        0.48456        2.04913
N          0.00753        1.13281       -0.04294
N         -0.00746       -1.13308       -0.04043
N         -2.01644       -0.09644        1.35553
H         -1.38962       -0.47944        2.05003
C         -0.02650       -2.57486       -0.36203
C         -0.03633       -2.78976       -1.87578
H         -0.92019       -2.32749       -2.31876
H         -0.04580       -3.86014       -2.10137
H          0.84834       -2.33995       -2.32894
C         -1.28094       -3.17879        0.26344
H         -1.29218       -3.02680        1.34558
H         -1.30574       -4.25272        0.06310
H         -2.18328       -2.73589       -0.16333
C          1.21587       -3.20378        0.26040
H          2.12352       -2.80416       -0.19631
H          1.20318       -4.28396        0.09540
H          1.24805       -3.01141        1.33548
C          0.02652        2.57414       -0.36636
C          0.03603        2.78677       -1.88043
H          0.04549        3.85679       -2.10777
H         -0.84881        2.33629       -2.33264
H          0.91972        2.32368       -2.32288
C         -1.21566        3.20405        0.25544
H         -1.24752        3.01343        1.33084
H         -2.12346        2.80372       -0.20035
H         -1.20296        4.28396        0.08867
C          1.28112        3.17891        0.25797
H          1.30592        4.25255        0.05615
H          2.18333        2.73535       -0.16839
H          1.29257        3.02848        1.34033
C         -3.42726       -0.02249        1.80414
C         -3.36102       -0.05678        3.33141
H         -2.78662        0.79168        3.71377
H         -2.89585       -0.98458        3.68189
H         -4.36762       -0.00947        3.75238
C         -4.23160       -1.22069        1.29747
H         -5.26161       -1.16431        1.66100
H         -3.79232       -2.15612        1.65244
H         -4.24904       -1.23352        0.20645
C         -4.07741        1.28538        1.36064
H         -5.10261        1.32963        1.73781
H         -4.10929        1.35586        0.27273
H         -3.52595        2.14104        1.75495
P         -1.27858        0.00161       -0.12870
P          1.27859       -0.00200       -0.12836
C          3.42762        0.02587        1.80377
C          4.07759       -1.28281        1.36248
H          3.52632       -2.13771        1.75870
H          4.10895       -1.35538        0.27470
H          5.10297       -1.32631        1.73924
C          4.23163        1.22315        1.29446
H          3.79259        2.15923        1.64796
H          5.26178        1.16739        1.65768
H          4.24857        1.23402        0.20342
C          3.36200        0.06312        3.33101
H          2.78778       -0.78461        3.71522
H          4.36876        0.01666        3.75167
H          2.89693        0.99156        3.67989
Se         2.58428       -0.07848       -1.76093
Se        -2.58474        0.07531       -1.76092
