# Supplementary material for: Main Group Molecular Switches with Swivel Bifurcated to Trifurcated Hydrogen Bond Mode of Action
Source: J Am Chem Soc. 2023 Jun 2;145(23):12475–86. doi: 10.1021/jacs.2c12713 (PMC10273318; doi:10.1021/jacs.2c12713)
Supplement: Supplementary file 2 — ja2c12713_si_002.zip [file ja2c12713_si_002.zip › Matrix_new/Matrix/monomer_Se_Br.xyz]

63
monomer_Se_Br.log	Energy: -3985364.7399310
N          2.05377        0.78712       -0.45597
H          1.42181        1.60419       -0.47199
N         -0.00031       -0.94850       -0.98920
N          0.00001       -0.05793        1.07995
N         -2.05372        0.78790       -0.45499
H         -1.42139        1.60471       -0.47082
C          0.00006        0.31033        2.50523
C         -0.00013       -0.95398        3.36663
H         -0.88467       -1.55695        3.15047
H          0.00009       -0.68552        4.42842
H          0.88408       -1.55734        3.15020
C         -1.24526        1.14913        2.77380
H         -1.25190        2.02869        2.12618
H         -1.24428        1.47265        3.81881
H         -2.15086        0.56273        2.60253
C          1.24580        1.14856        2.77368
H          2.15106        0.56164        2.60237
H          1.24512        1.47221        3.81864
H          1.25286        2.02802        2.12592
C         -0.00034       -1.73291       -2.22869
C         -0.00035       -3.23104       -1.91616
H         -0.00044       -3.81167       -2.84506
H         -0.88430       -3.49040       -1.33011
H          0.88369       -3.49044       -1.33025
C         -1.24839       -1.35495       -3.02188
H         -1.28028       -0.27701       -3.19354
H         -2.15059       -1.64907       -2.48141
H         -1.24400       -1.87422       -3.98472
C          1.24750       -1.35492       -3.02218
H          1.24277       -1.87417       -3.98503
H          2.14989       -1.64902       -2.48202
H          1.27930       -0.27698       -3.19381
C         -3.48069        1.13523       -0.62721
C         -3.48858        2.52312       -1.26965
H         -2.98700        2.49899       -2.24050
H         -2.95983        3.24752       -0.64614
H         -4.52118        2.85490       -1.41294
C         -4.20261        1.19598        0.72109
H         -5.24995        1.48073        0.57537
H         -3.72819        1.93748        1.36716
H         -4.17128        0.22222        1.21440
C         -4.18679        0.15408       -1.56244
H         -5.22964        0.46110       -1.69088
H         -4.16951       -0.85878       -1.15715
H         -3.70457        0.15295       -2.54223
P         -1.27960       -0.56026        0.07574
P          1.27920       -0.56057        0.07531
C          3.48103        1.13433       -0.62698
C          4.20223        1.19443        0.72167
H          3.72787        1.93602        1.36769
H          4.17040        0.22060        1.21478
H          5.24972        1.47884        0.57637
C          4.18728        0.15341       -1.56233
H          3.70534        0.15278       -2.54226
H          5.23028        0.46013       -1.69033
H          4.16956       -0.85958       -1.15738
C          3.48951        2.52253       -1.26876
H          2.96056        3.24670       -0.64516
H          4.52225        2.85422       -1.41132
H          2.98848        2.49899       -2.23991
Se         2.53879       -2.13420        0.70670
Se        -2.53942       -2.13362        0.70713
Br         0.00075        3.45287       -0.23211
