# Supplementary material for: Main Group Molecular Switches with Swivel Bifurcated to Trifurcated Hydrogen Bond Mode of Action
Source: J Am Chem Soc. 2023 Jun 2;145(23):12475–86. doi: 10.1021/jacs.2c12713 (PMC10273318; doi:10.1021/jacs.2c12713)
Supplement: Supplementary file 2 — ja2c12713_si_002.zip [file ja2c12713_si_002.zip › Matrix_new/Matrix/monomer_Se_Cl.xyz]

63
monomer_Se_Cl.log	Energy: -4265688.8424350
N          1.99981       -0.96565        0.58431
H          1.34208       -1.76711        0.63310
N          0.00007        0.87872        0.89710
N         -0.00001       -0.23648       -1.05880
N         -1.99980       -0.96549        0.58433
H         -1.34200       -1.76700        0.63276
C          0.00002       -0.78765       -2.42279
C          0.00011        0.36135       -3.43245
H         -0.88481        0.98586       -3.29019
H          0.00024       -0.03284       -4.45438
H          0.88500        0.98587       -3.28999
C         -1.24344       -1.65667       -2.58284
H         -1.23744       -2.44875       -1.83045
H         -1.24358       -2.10495       -3.58095
H         -2.15141       -1.05751       -2.48161
C          1.24337       -1.65680       -2.58277
H          2.15141       -1.05771       -2.48172
H          1.24340       -2.10527       -3.58080
H          1.23734       -2.44880       -1.83030
C         -0.00006        1.79797        2.03820
C          0.00008        3.24900        1.55154
H         -0.00011        3.93688        2.40424
H         -0.88434        3.43570        0.93885
H          0.88477        3.43567        0.93924
C         -1.24770        1.51510        2.87110
H         -1.27479        0.46581        3.17230
H         -2.15078        1.73667        2.29821
H         -1.24623        2.14736        3.76394
C          1.24734        1.51499        2.87145
H          1.24584        2.14744        3.76417
H          2.15059        1.73626        2.29872
H          1.27414        0.46576        3.17290
C         -3.40631       -1.34225        0.82590
C         -3.34290       -2.64891        1.62009
H         -2.85123       -2.48516        2.58283
H         -2.76363       -3.40318        1.08203
H         -4.35560       -3.02273        1.79881
C         -4.14983       -1.58137       -0.49079
H         -5.18400       -1.88277       -0.29263
H         -3.65942       -2.37396       -1.05953
H         -4.16074       -0.66877       -1.09078
C         -4.13455       -0.28779        1.65839
H         -5.16056       -0.61860        1.84933
H         -4.16845        0.67019        1.13683
H         -3.63180       -0.15050        2.61811
P         -1.27964        0.34148       -0.10032
P          1.27961        0.34143       -0.10020
C          3.40636       -1.34233        0.82568
C          4.15010       -1.58094       -0.49097
H          3.66001       -2.37354       -1.05996
H          4.16094       -0.66823       -1.09078
H          5.18429       -1.88216       -0.29263
C          4.13437       -0.28811        1.65869
H          3.63136       -0.15122        2.61835
H          5.16039       -0.61883        1.84976
H          4.16825        0.67005        1.13746
C          3.34303       -2.64934        1.61933
H          2.76377       -3.40340        1.08097
H          4.35574       -3.02319        1.79789
H          2.85135       -2.48603        2.58215
Se         2.59096        1.80417       -0.87906
Se        -2.59079        1.80421       -0.87946
Cl        -0.00033       -3.43652        0.47507
