# Supplementary material for: Main Group Molecular Switches with Swivel Bifurcated to Trifurcated Hydrogen Bond Mode of Action
Source: J Am Chem Soc. 2023 Jun 2;145(23):12475–86. doi: 10.1021/jacs.2c12713 (PMC10273318; doi:10.1021/jacs.2c12713)
Supplement: Supplementary file 2 — ja2c12713_si_002.zip [file ja2c12713_si_002.zip › Matrix_new/Matrix/monomer_Se_DMSO.xyz]

72
monomer_Se_DMSO.log	Energy: -4323997.5774019
N         -1.99768        0.96666       -0.18708
H         -1.34693        1.56126       -0.69992
N         -0.07286       -0.51591        1.12934
N         -0.07964       -0.61529       -1.13666
N          2.11056        0.57775       -0.15117
H          1.56637        1.35573       -0.53741
C         -0.11054       -0.94871       -2.57494
C         -0.25642       -2.45847       -2.76694
H          0.57607       -2.98281       -2.29475
H         -0.27005       -2.70033       -3.83383
H         -1.18332       -2.81178       -2.31182
C          1.19067       -0.45400       -3.19733
H          1.31629        0.61763       -3.02851
H          1.17304       -0.64322       -4.27361
H          2.04730       -0.98406       -2.77713
C         -1.29164       -0.21589       -3.20287
H         -2.23550       -0.55939       -2.77513
H         -1.31538       -0.42050       -4.27618
H         -1.20230        0.86256       -3.05350
C         -0.09853       -0.83926        2.57292
C         -0.21805       -2.34485        2.81672
H         -0.24160       -2.54246        3.89272
H          0.62982       -2.87182        2.37829
H         -1.13189       -2.73225        2.36482
C          1.19874       -0.31571        3.18394
H          1.31771        0.75309        2.99576
H          2.06030       -0.84157        2.76771
H          1.19079       -0.48407        4.26376
C         -1.29661       -0.12467        3.19320
H         -1.31841       -0.31677        4.26884
H         -2.23101       -0.49465        2.76705
H         -1.24516        0.95527        3.03805
C          3.57878        0.77539       -0.16661
C          3.78836        2.28579       -0.26337
H          3.43267        2.78022        0.64529
H          3.25828        2.69801       -1.12630
H          4.85224        2.50860       -0.37096
C          4.23336        0.11025       -1.37914
H          5.31385        0.28055       -1.36202
H          3.83372        0.52767       -2.30603
H          4.05316       -0.96555       -1.36871
C          4.21442        0.27436        1.12880
H          5.28509        0.49738        1.12468
H          4.08711       -0.80331        1.23541
H          3.76034        0.76862        1.99108
P          1.18843       -0.78809       -0.00926
P         -1.35564       -0.55647       -0.01261
C         -3.40056        1.44796       -0.17278
C         -4.20754        0.89096       -1.34759
H         -3.76196        1.19748       -2.29690
H         -4.24101       -0.19869       -1.30853
H         -5.23248        1.27152       -1.31165
C         -4.07438        1.10523        1.15371
H         -3.50821        1.52639        1.98770
H         -5.08332        1.52621        1.17186
H         -4.15044        0.02573        1.28801
C         -3.31927        2.96760       -0.30408
H         -2.79740        3.25589       -1.22166
H         -4.32593        3.39038       -0.34047
H         -2.79425        3.40663        0.54742
Se        -2.75184       -2.11517        0.12274
Se         2.26196       -2.58756        0.10117
O          0.35647        2.74958       -1.03275
S          0.02235        3.80695        0.01820
C          1.34828        5.03820       -0.01096
H          1.28907        5.54068       -0.97634
H          1.16508        5.75645        0.79086
H          2.31688        4.55576        0.10545
C          0.38749        3.03689        1.60856
H          1.43284        2.73357        1.64442
H          0.13514        3.72642        2.41584
H         -0.24380        2.14817        1.64369
