# Supplementary material for: Main Group Molecular Switches with Swivel Bifurcated to Trifurcated Hydrogen Bond Mode of Action
Source: J Am Chem Soc. 2023 Jun 2;145(23):12475–86. doi: 10.1021/jacs.2c12713 (PMC10273318; doi:10.1021/jacs.2c12713)
Supplement: Supplementary file 2 — ja2c12713_si_002.zip [file ja2c12713_si_002.zip › Matrix_new/Matrix/monomer_Se_HSO4.xyz]

68
monomer_Se_HSO4.log	Energy: -4415949.0659840
N         -2.03637        0.56103       -0.54141
H         -1.35519        1.30881       -0.72330
N         -0.00616       -0.27851        1.06834
N         -0.02024       -1.18781       -0.99548
N          2.04787        0.49552       -0.55614
H          1.38944        1.25861       -0.75460
C         -0.03089       -1.97872       -2.23063
C         -0.05359       -3.47347       -1.90256
H          0.82548       -3.73889       -1.31175
H         -0.05991       -4.06451       -2.82479
H         -0.94261       -3.71358       -1.31584
C          1.22386       -1.62862       -3.02667
H          1.27192       -0.55411       -3.21449
H          1.21264       -2.16250       -3.98145
H          2.12199       -1.92526       -2.48075
C         -1.27297       -1.59070       -3.02882
H         -2.18055       -1.86041       -2.48451
H         -1.27652       -2.12393       -3.98401
H         -1.28730       -0.51506       -3.21617
C         -0.00201        0.03606        2.50945
C         -0.03182       -1.25560        3.32972
H         -0.02514       -1.01762        4.39862
H          0.83874       -1.87184        3.09616
H         -0.93023       -1.83126        3.09829
C          1.26439        0.83000        2.81312
H          1.31645        1.73785        2.21024
H          2.15220        0.22146        2.62517
H          1.26750        1.10953        3.87075
C         -1.23341        0.88564        2.80743
H         -1.22861        1.16680        3.86461
H         -2.14645        0.31648        2.61668
H         -1.24394        1.79419        2.20295
C          3.47338        0.86689       -0.68521
C          3.47660        2.23357       -1.37206
H          2.97349        2.97661       -0.75060
H          2.96468        2.17961       -2.33705
H          4.50826        2.55444       -1.54269
C          4.22594       -0.13619       -1.55975
H          5.27147        0.17344       -1.65679
H          3.78278       -0.17413       -2.55777
H          4.19708       -1.13546       -1.12240
C          4.13940        0.99399        0.68521
H          5.18203        1.30737        0.56726
H          4.12226        0.03645        1.20990
H          3.61450        1.74211        1.28149
P          1.26697       -0.80969        0.06011
P         -1.29329       -0.77326        0.06198
C         -3.44960        0.96872       -0.67809
C         -4.22066       -0.00177       -1.57298
H         -3.76863       -0.03985       -2.56694
H         -4.22220       -1.00653       -1.14738
H         -5.25685        0.33631       -1.67568
C         -4.12655        1.09593        0.68725
H         -3.58971        1.82296        1.29897
H         -5.16038        1.43538        0.56369
H         -4.13649        0.13168        1.19950
C         -3.41138        2.34490       -1.34579
H         -2.89359        2.28773       -2.30791
H         -4.43216        2.69757       -1.51892
H         -2.89137        3.05960       -0.70418
O          1.30218        3.64249        0.79621
O          0.02914        2.46836       -0.97143
O         -1.18332        3.72607        0.75445
S          0.07425        3.58859        0.01539
O          0.18801        4.93708       -0.93982
H         -0.57747        4.90950       -1.52541
Se         2.51766       -2.37463        0.72431
Se        -2.59439       -2.30096        0.71697
