# Supplementary material for: Main Group Molecular Switches with Swivel Bifurcated to Trifurcated Hydrogen Bond Mode of Action
Source: J Am Chem Soc. 2023 Jun 2;145(23):12475–86. doi: 10.1021/jacs.2c12713 (PMC10273318; doi:10.1021/jacs.2c12713)
Supplement: Supplementary file 2 — ja2c12713_si_002.zip [file ja2c12713_si_002.zip › Matrix_new/Matrix/monomer_Se_I.xyz]

63
monomer_Se_I.log	Energy: -3984137.4881552
N          2.09116        0.54088       -0.42000
H          1.48562        1.37300       -0.43774
N         -0.00854       -1.11909       -1.02023
N         -0.00509       -0.29639        1.07835
N         -2.08634        0.57732       -0.39608
H         -1.48557        1.41081       -0.32576
C         -0.00391        0.00135        2.52181
C         -0.01400       -1.29907        3.32760
H         -0.90330       -1.88563        3.08795
H         -0.01124       -1.07423        4.39933
H          0.86489       -1.90035        3.08631
C         -1.24447        0.83391        2.82921
H         -1.24854        1.74551        2.22725
H         -1.24244        1.10708        3.88833
H         -2.15329        0.26169        2.62969
C          1.24846        0.81614        2.82806
H          2.14834        0.22772        2.63552
H          1.24769        1.09727        3.88510
H          1.26867        1.72235        2.21833
C         -0.01009       -1.85308       -2.29153
C         -0.01779       -3.36327       -2.04479
H         -0.01853       -3.90117       -2.99897
H         -0.90385       -3.64501       -1.47270
H          0.86360       -3.65339       -1.46959
C         -1.25480       -1.43536       -3.06921
H         -1.28451       -0.35050       -3.19038
H         -2.15851       -1.75359       -2.54547
H         -1.24910       -1.90901       -4.05520
C          1.24143       -1.44853       -3.06562
H          1.23371       -1.92371       -4.05087
H          2.14044       -1.77483       -2.53873
H          1.28291       -0.36427       -3.18829
C         -3.52337        0.89618       -0.55576
C         -3.56911        2.30837       -1.13997
H         -3.05016        2.34465       -2.10097
H         -3.08000        3.02606       -0.47765
H         -4.61051        2.60945       -1.28702
C         -4.24529        0.88177        0.79375
H         -5.29879        1.14894        0.66032
H         -3.78804        1.60617        1.47118
H         -4.19099       -0.11113        1.24499
C         -4.20369       -0.06091       -1.53334
H         -5.25407        0.22521       -1.64629
H         -4.16087       -1.09030       -1.17473
H         -3.72424       -0.00411       -2.51266
P         -1.28567       -0.78328        0.06548
P          1.27126       -0.79860        0.06535
C          3.53287        0.84849       -0.56090
C          4.23325        0.84883        0.79957
H          3.76940        1.58503        1.45926
H          4.16728       -0.13738        1.26363
H          5.29009        1.10820        0.67800
C          4.22219       -0.12681       -1.51459
H          3.75968       -0.07889       -2.50264
H          5.27691        0.14854       -1.61358
H          4.16336       -1.15095       -1.14350
C          3.59759        2.25221       -1.16327
H          3.10326        2.98184       -0.51822
H          4.64324        2.54350       -1.29856
H          3.09522        2.27852       -2.13365
Se         2.48323       -2.42291        0.65690
Se        -2.51681       -2.40029        0.63811
I          0.02822        3.49723       -0.14727
