# Supplementary material for: Main Group Molecular Switches with Swivel Bifurcated to Trifurcated Hydrogen Bond Mode of Action
Source: J Am Chem Soc. 2023 Jun 2;145(23):12475–86. doi: 10.1021/jacs.2c12713 (PMC10273318; doi:10.1021/jacs.2c12713)
Supplement: Supplementary file 2 — ja2c12713_si_002.zip [file ja2c12713_si_002.zip › Matrix_new/Matrix/monomer_Se_NO3.xyz]

66
monomer_Se_NO3.log	Energy: -4152817.4745131
N         -2.03816        0.73411       -0.67878
H         -1.36998        1.48094       -0.92701
N         -0.00013        0.12697        1.02681
N         -0.00002       -1.03299       -0.90777
N          2.03803        0.73390       -0.67849
H          1.36969        1.47923       -0.93017
C         -0.00006       -1.96190       -2.04255
C          0.00008       -3.40798       -1.54111
H          0.88462       -3.58974       -0.92718
H         -0.00017       -4.10349       -2.38742
H         -0.88413       -3.58970       -0.92668
C          1.24861       -1.68935       -2.87756
H          1.28030       -0.64381       -3.19052
H          1.24489       -2.33205       -3.76284
H          2.15142       -1.90631       -2.30248
C         -1.24883       -1.68953       -2.87743
H         -2.15157       -1.90693       -2.30241
H         -1.24487       -2.33200       -3.76288
H         -1.28086       -0.64391       -3.19010
C         -0.00011        0.59980        2.42384
C          0.00044       -0.59042        3.38623
H          0.00026       -0.23189        4.42103
H          0.88551       -1.20847        3.22324
H         -0.88406       -1.20926        3.22316
C          1.24870        1.45080        2.63291
H          1.27644        2.28954        1.93513
H          2.15022        0.84726        2.50417
H          1.24985        1.84208        3.65454
C         -1.24948        1.44986        2.63331
H         -1.25065        1.84100        3.65501
H         -2.15061        0.84570        2.50474
H         -1.27800        2.28871        1.93568
C          3.45532        1.11013       -0.86055
C          3.42501        2.37306       -1.72382
H          2.84138        3.15464       -1.23240
H          2.96822        2.15965       -2.69463
H          4.44554        2.73076       -1.88918
C          4.23157        0.01742       -1.59546
H          5.26666        0.34121       -1.74511
H          3.78374       -0.17062       -2.57410
H          4.23510       -0.91282       -1.02516
C          4.11831        1.42989        0.48003
H          5.15598        1.74266        0.32253
H          4.11532        0.54932        1.12610
H          3.57922        2.23995        0.97425
P          1.28141       -0.50441        0.08713
P         -1.28159       -0.50423        0.08695
C         -3.45540        1.11066       -0.86062
C         -4.23180        0.01810       -1.59556
H         -3.78419       -0.16981       -2.57432
H         -4.23522       -0.91222       -1.02540
H         -5.26691        0.34194       -1.74492
C         -4.11831        1.43043        0.48001
H         -3.57882        2.24005        0.97448
H         -5.15583        1.74378        0.32260
H         -4.11580        0.54960        1.12574
C         -3.42480        2.37360       -1.72384
H         -2.96757        2.16019       -2.69441
H         -4.44529        2.73124       -1.88955
H         -2.84141        3.15515       -1.23210
Se        -2.55944       -1.95786        0.93166
Se         2.55935       -1.95779        0.93188
N          0.00049        3.47430       -0.25502
O          1.08169        3.87853        0.19161
O         -0.00011        2.61536       -1.20026
O         -1.08029        3.87720        0.19401
