# Supplementary material for: Main Group Molecular Switches with Swivel Bifurcated to Trifurcated Hydrogen Bond Mode of Action
Source: J Am Chem Soc. 2023 Jun 2;145(23):12475–86. doi: 10.1021/jacs.2c12713 (PMC10273318; doi:10.1021/jacs.2c12713)
Supplement: Supplementary file 2 — ja2c12713_si_002.zip [file ja2c12713_si_002.zip › Matrix_new/Matrix/monomer_S_Br.xyz]

63
monomer_S_Br.log	Energy: -1471099.7838679
N         -2.05750       -0.37784       -0.45825
H         -1.43248       -1.16785       -0.68124
N         -0.00002        1.42309       -0.56019
N          0.00000        0.06496        1.23407
N          2.05758       -0.37794       -0.45769
H          1.43196       -1.16777       -0.68011
C         -0.00009       -0.64117        2.52315
C         -0.00019        0.37562        3.66680
H          0.88429        1.01302        3.60324
H         -0.00015       -0.14122        4.63244
H         -0.88473        1.01293        3.60326
C          1.24521       -1.51990        2.57866
H          1.25358       -2.21049        1.73248
H          1.24345       -2.09346        3.51025
H          2.15067       -0.90956        2.55945
C         -1.24517       -1.52013        2.57847
H         -2.15078       -0.91001        2.55931
H         -1.24331       -2.09380        3.50999
H         -1.25330       -2.21064        1.73223
C          0.00006        2.48344       -1.57060
C         -0.00035        3.85970       -0.90032
H         -0.00025        4.65210       -1.65673
H          0.88321        3.96688       -0.26814
H         -0.88436        3.96661       -0.26871
C          1.24798        2.30916       -2.43175
H          1.28070        1.30310       -2.85477
H          2.15024        2.46559       -1.83723
H          1.24335        3.04291       -3.24320
C         -1.24744        2.30887       -2.43239
H         -1.24274        3.04284       -3.24364
H         -2.14999        2.46484       -1.83821
H         -1.27967        1.30290       -2.85566
C          3.48850       -0.65901       -0.69019
C          3.52093       -1.85312       -1.64508
H          3.02795       -1.60273       -2.58794
H          2.99429       -2.70989       -1.21854
H          4.55846       -2.13253       -1.85110
C          4.20211       -1.03083        0.61206
H          5.25496       -1.25815        0.41409
H          3.73540       -1.91163        1.05760
H          4.15204       -0.20414        1.32344
C          4.18959        0.52616       -1.35422
H          5.23871        0.27339       -1.53812
H          4.15161        1.41186       -0.71850
H          3.71748        0.75592       -2.31170
P          1.27695        0.79740        0.38330
P         -1.27697        0.79741        0.38322
C         -3.48848       -0.65904       -0.69026
C         -4.20177       -1.03115        0.61211
H         -3.73481       -1.91194        1.05738
H         -4.15165       -0.20458        1.32361
H         -5.25461       -1.25858        0.41431
C         -4.19010        0.52591       -1.35418
H         -3.71820        0.75591       -2.31170
H         -5.23911        0.27263       -1.53801
H         -4.15246        1.41163       -0.71850
C         -3.52093       -1.85316       -1.64522
H         -2.99381       -2.70976       -1.21894
H         -4.55843       -2.13290       -1.85084
H         -3.02847       -1.60246       -2.58828
S         -2.44536        2.07224        1.29843
S          2.44484        2.07291        1.29851
Br         0.00029       -3.01913       -0.90428
