# Supplementary material for: Main Group Molecular Switches with Swivel Bifurcated to Trifurcated Hydrogen Bond Mode of Action
Source: J Am Chem Soc. 2023 Jun 2;145(23):12475–86. doi: 10.1021/jacs.2c12713 (PMC10273318; doi:10.1021/jacs.2c12713)
Supplement: Supplementary file 2 — ja2c12713_si_002.zip [file ja2c12713_si_002.zip › Matrix_new/Matrix/monomer_S_Cl.xyz]

63
monomer_S_Cl.log	Energy: -1751423.6814711
N          2.00009       -0.38398        0.72194
H          1.34742       -1.06453        1.15256
N         -0.00003        1.37679        0.12180
N          0.00010       -0.52933       -1.07207
N         -2.00025       -0.38449        0.72138
H         -1.34744       -1.06517        1.15184
C          0.00027       -1.66419       -2.00466
C          0.00011       -1.13509       -3.44037
H         -0.88477       -0.51812       -3.61223
H          0.00018       -1.96711       -4.15285
H          0.88479       -0.51788       -3.61237
C         -1.24286       -2.50423       -1.73049
H         -1.23761       -2.83747       -0.69009
H         -1.24299       -3.37687       -2.39063
H         -2.15071       -1.93021       -1.92928
C          1.24364       -2.50382       -1.73054
H          2.15130       -1.92961       -1.92963
H          1.24389       -3.37660       -2.39051
H          1.23863       -2.83688       -0.69007
C         -0.00008        2.72524        0.68912
C          0.00028        3.76859       -0.43118
H          0.00016        4.78117       -0.01281
H         -0.88370        3.63935       -1.05895
H          0.88463        3.63936       -1.05842
C         -1.24751        2.87180        1.55676
H         -1.27468        2.08875        2.31722
H         -2.15093        2.79579        0.94815
H         -1.24632        3.85071        2.04544
C          1.24704        2.87163        1.55730
H          1.24592        3.85063        2.04581
H          2.15068        2.79531        0.94906
H          1.27378        2.08869        2.31788
C         -3.41080       -0.59896        1.09234
C         -3.36788       -1.37191        2.41245
H         -2.88629       -0.77106        3.18866
H         -2.78691       -2.29116        2.30447
H         -4.38492       -1.61636        2.73367
C         -4.14494       -1.43195        0.03796
H         -5.18395       -1.59877        0.34192
H         -3.65760       -2.40176       -0.08019
H         -4.14194       -0.91448       -0.92357
C         -4.13935        0.72657        1.31244
H         -5.17112        0.53029        1.62164
H         -4.15694        1.32113        0.39779
H         -3.64694        1.30226        2.09900
P         -1.27767        0.43469       -0.50445
P          1.27767        0.43493       -0.50435
C          3.41065       -0.59901        1.09258
C          4.14453       -1.43210        0.03810
H          3.65699       -2.40178       -0.08006
H          4.14162       -0.91461       -0.92340
H          5.18349       -1.59914        0.34203
C          4.13966        0.72625        1.31290
H          3.64730        1.30205        2.09941
H          5.17128        0.52957        1.62228
H          4.15758        1.32090        0.39833
C          3.36763       -1.37217        2.41259
H          2.78632       -2.29118        2.30453
H          4.38460       -1.61704        2.73366
H          2.88641       -0.77122        3.18895
S          2.49797        1.28497       -1.77730
S         -2.49751        1.28521       -1.77767
Cl        -0.00060       -2.61217        1.80748
