# Supplementary material for: Main Group Molecular Switches with Swivel Bifurcated to Trifurcated Hydrogen Bond Mode of Action
Source: J Am Chem Soc. 2023 Jun 2;145(23):12475–86. doi: 10.1021/jacs.2c12713 (PMC10273318; doi:10.1021/jacs.2c12713)
Supplement: Supplementary file 2 — ja2c12713_si_002.zip [file ja2c12713_si_002.zip › Matrix_new/Matrix/monomer_S_DMSO.xyz]

72
monomer_S_DMSO.log	Energy: -1809733.5737789
N          2.04031        0.61540        0.18663
H          1.41172        1.19897        0.73688
N          0.09075       -0.78930       -1.17010
N          0.10467       -0.97119        1.08982
N         -2.07431        0.28040        0.15286
H         -1.52870        1.03831        0.57380
C          0.13616       -1.35837        2.51238
C          0.25921       -2.87730        2.64186
H         -0.58231       -3.36877        2.15084
H          0.27209       -3.16500        3.69733
H          1.17939       -3.22540        2.16942
C         -1.15461       -0.86769        3.15870
H         -1.26419        0.21093        3.02796
H         -1.13668       -1.09484        4.22764
H         -2.02108       -1.36833        2.72342
C          1.33150       -0.66940        3.16204
H          2.26763       -1.00945        2.71545
H          1.35851       -0.91505        4.22665
H          1.25765        0.41513        3.05457
C          0.10839       -1.08771       -2.61771
C          0.20705       -2.59141       -2.88477
H          0.22327       -2.77465       -3.96343
H         -0.64586       -3.11314       -2.45013
H          1.11765       -2.99736       -2.44299
C         -1.18327       -0.53585       -3.21539
H         -1.28590        0.53093       -3.00776
H         -2.05114       -1.05550       -2.80536
H         -1.18218       -0.68465       -4.29814
C          1.31363       -0.37735       -3.22873
H          1.32999       -0.54742       -4.30819
H          2.24471       -0.76672       -2.81360
H          1.27580        0.69965       -3.05123
C         -3.54131        0.47395        0.17735
C         -3.75507        1.97922        0.33015
H         -3.39844        2.50815       -0.55856
H         -3.22670        2.36010        1.20849
H         -4.81936        2.19666        0.44474
C         -4.19458       -0.23955        1.36308
H         -5.27561       -0.07204        1.35314
H         -3.79626        0.14239        2.30566
H         -4.01149       -1.31340        1.31111
C         -4.17610        0.01826       -1.13538
H         -5.24762        0.23675       -1.12348
H         -4.04549       -1.05420       -1.28120
H         -3.72427        0.54512       -1.97931
P         -1.16645       -1.08802       -0.03691
P          1.37368       -0.89048       -0.03604
C          3.45450        1.05776        0.17958
C          4.25638        0.43188        1.32301
H          3.82918        0.71321        2.28841
H          4.25819       -0.65558        1.24118
H          5.29162        0.78399        1.29186
C          4.10731        0.74681       -1.16524
H          3.54527        1.21323       -1.97758
H          5.12715        1.14082       -1.17852
H          4.15345       -0.32838       -1.33983
C          3.41712        2.57289        0.37054
H          2.91161        2.83860        1.30403
H          4.43497        2.96743        0.41297
H          2.89493        3.05848       -0.45705
S          2.65083       -2.34229       -0.22271
S         -2.18559       -2.73540       -0.19829
O         -0.29230        2.39232        1.11323
S          0.06038        3.45910        0.07805
C         -1.24678        4.70962        0.12779
H         -1.17613        5.20081        1.09819
H         -1.05950        5.43388       -0.66763
H         -2.22199        4.24012        0.01206
C         -0.31784        2.72182       -1.52465
H         -1.36972        2.44297       -1.56787
H         -0.04669        3.41814       -2.31993
H          0.29241        1.81883       -1.57061
