# Supplementary material for: Main Group Molecular Switches with Swivel Bifurcated to Trifurcated Hydrogen Bond Mode of Action
Source: J Am Chem Soc. 2023 Jun 2;145(23):12475–86. doi: 10.1021/jacs.2c12713 (PMC10273318; doi:10.1021/jacs.2c12713)
Supplement: Supplementary file 2 — ja2c12713_si_002.zip [file ja2c12713_si_002.zip › Matrix_new/Matrix/monomer_S_HSO4.xyz]

68
monomer_S_HSO4.log	Energy: -1901684.1899660
N          2.04671        0.17295        0.47075
H          1.37544        0.89116        0.76600
N          0.00848       -0.42628       -1.23636
N          0.02261       -1.60227        0.68537
N         -2.04628        0.11528        0.48002
H         -1.39385        0.84411        0.78944
C          0.03303       -2.54221        1.80809
C          0.05338       -3.98211        1.28829
H         -0.82692       -4.16710        0.66948
H          0.06059       -4.69017        2.12410
H          0.94107       -4.14409        0.67361
C         -1.22042       -2.29532        2.64369
H         -1.26767       -1.25248        2.96306
H         -1.20899       -2.94395        3.52464
H         -2.11957       -2.51992        2.06641
C          1.27627       -2.26133        2.64810
H          2.18310       -2.46186        2.07395
H          1.27956       -2.90933        3.52955
H          1.29329       -1.21733        2.96696
C          0.00377        0.07460       -2.62146
C          0.02964       -1.09930       -3.60358
H          0.02544       -0.72576       -4.63305
H         -0.84366       -1.73692       -3.45270
H          0.92535       -1.70374       -3.44782
C         -1.26034        0.90522       -2.81594
H         -1.31013        1.72182       -2.09410
H         -2.14967        0.27948       -2.71210
H         -1.26318        1.32686       -3.82544
C          1.23656        0.95363       -2.80596
H          1.23068        1.37716       -3.81465
H          2.14854        0.36231       -2.69658
H          1.25067        1.77045       -2.08242
C         -3.47424        0.45544        0.64026
C         -3.49802        1.71130        1.51290
H         -2.98700        2.53537        1.01134
H         -3.00218        1.52270        2.46938
H         -4.53386        2.00299        1.70906
C         -4.23027       -0.66718        1.35218
H         -5.27992       -0.38244        1.47740
H         -3.80045       -0.84442        2.34096
H         -4.18643       -1.59343        0.77751
C         -4.12597        0.76968       -0.70695
H         -5.17304        1.05503       -0.56020
H         -4.09366       -0.10380       -1.36122
H         -3.60146        1.59818       -1.18558
P         -1.26224       -1.09018       -0.31040
P          1.29311       -1.05894       -0.31054
C          3.46517        0.54204        0.63859
C          4.23826       -0.55503        1.37167
H          3.80320       -0.72945        2.35861
H          4.21772       -1.48869        0.80771
H          5.28105       -0.24803        1.50188
C          4.12437        0.85373       -0.70593
H          3.58928        1.66641       -1.19995
H          5.16479        1.15975       -0.55318
H          4.11346       -0.02760       -1.35010
C          3.45604        1.80993        1.49477
H          2.95665        1.62083        2.44973
H          4.48337        2.12786        1.69466
H          2.92974        2.61157        0.97180
S          2.49333       -2.38056       -1.10810
S         -2.42357       -2.44062       -1.11648
O         -1.28921        3.40008       -0.41900
O         -0.01818        2.00530        1.18199
O          1.19653        3.47297       -0.36757
S         -0.06126        3.24286        0.34814
O         -0.17252        4.45869        1.46863
H          0.59266        4.35411        2.04578
