# Supplementary material for: Main Group Molecular Switches with Swivel Bifurcated to Trifurcated Hydrogen Bond Mode of Action
Source: J Am Chem Soc. 2023 Jun 2;145(23):12475–86. doi: 10.1021/jacs.2c12713 (PMC10273318; doi:10.1021/jacs.2c12713)
Supplement: Supplementary file 2 — ja2c12713_si_002.zip [file ja2c12713_si_002.zip › Matrix_new/Matrix/monomer_S_I.xyz]

63
monomer_S_I.log	Energy: -1469872.8479553
N         -2.09282       -0.17943       -0.36105
H         -1.48968       -1.00100       -0.49617
N          0.00016        1.54473       -0.72892
N          0.00008        0.45216        1.23950
N          2.09287       -0.17994       -0.36044
H          1.48948       -1.00131       -0.49567
C          0.00007       -0.04535        2.62420
C         -0.00001        1.13083        3.60309
H          0.88422        1.75207        3.44693
H         -0.00003        0.76145        4.63405
H         -0.88425        1.75201        3.44686
C          1.24634       -0.90395        2.81190
H          1.26118       -1.71294        2.07806
H          1.24316       -1.33446        3.81746
H          2.15039       -0.30068        2.70554
C         -1.24616       -0.90400        2.81175
H         -2.15022       -0.30074        2.70538
H         -1.24308       -1.33459        3.81729
H         -1.26092       -1.71296        2.07787
C          0.00018        2.44211       -1.88763
C          0.00030        3.90455       -1.43526
H          0.00032        4.57063       -2.30485
H          0.88409        4.10845       -0.82777
H         -0.88342        4.10859       -0.82771
C          1.24835        2.13948       -2.71181
H          1.28425        1.08058       -2.97553
H          2.14984        2.38770       -2.14835
H          1.24238        2.74022       -3.62599
C         -1.24802        2.13963       -2.71181
H         -1.24195        2.74037       -3.62600
H         -2.14949        2.38799       -2.14838
H         -1.28408        1.08074       -2.97550
C          3.53566       -0.45845       -0.52671
C          3.61492       -1.76908       -1.30985
H          3.12677       -1.66617       -2.28238
H          3.11253       -2.57820       -0.77490
H          4.66296       -2.03996       -1.46740
C          4.22726       -0.63498        0.82705
H          5.28764       -0.86590        0.68103
H          3.76678       -1.45682        1.37901
H          4.14833        0.27937        1.41824
C          4.22695        0.64065       -1.33371
H          5.28482        0.38880       -1.45876
H          4.15678        1.60458       -0.82821
H          3.77395        0.72423       -2.32381
P          1.27595        1.08176        0.30524
P         -1.27570        1.08192        0.30515
C         -3.53575       -0.45784       -0.52661
C         -4.22684       -0.63461        0.82736
H         -3.76630       -1.45667        1.37892
H         -4.14762        0.27957        1.41877
H         -5.28728       -0.86537        0.68160
C         -4.22723        0.64151       -1.33311
H         -3.77448        0.72530       -2.32330
H         -5.28514        0.38975       -1.45794
H         -4.15686        1.60530       -0.82739
C         -3.61547       -1.76831       -1.30999
H         -3.11295       -2.57759       -0.77542
H         -4.66361       -2.03904       -1.46716
H         -3.12773       -1.66524       -2.28269
S         -2.41016        2.49140        1.04671
S          2.41071        2.49111        1.04660
I         -0.00035       -3.13150       -0.50286
