# Supplementary material for: Main Group Molecular Switches with Swivel Bifurcated to Trifurcated Hydrogen Bond Mode of Action
Source: J Am Chem Soc. 2023 Jun 2;145(23):12475–86. doi: 10.1021/jacs.2c12713 (PMC10273318; doi:10.1021/jacs.2c12713)
Supplement: Supplementary file 2 — ja2c12713_si_002.zip [file ja2c12713_si_002.zip › Matrix_new/Matrix/monomer_S_NO3.xyz]

66
monomer_S_NO3.log	Energy: -1638552.5483634
N          2.04026        0.26091        0.65663
H          1.37829        0.89527        1.12838
N         -0.00021        0.20303       -1.15198
N         -0.00005       -1.48007        0.34739
N         -2.04028        0.26021        0.65726
H         -1.37839        0.89562        1.12764
C          0.00019       -2.70238        1.15328
C          0.00014       -3.93141        0.24011
H         -0.88398       -3.91927       -0.40048
H          0.00031       -4.85075        0.83580
H          0.88397       -3.91912       -0.40085
C         -1.24848       -2.69130        2.03150
H         -1.28172       -1.78375        2.63732
H         -1.24424       -3.56595        2.68871
H         -2.15139       -2.72938        1.41852
C          1.24919       -2.69108        2.03105
H          2.15189       -2.72894        1.41774
H          1.24538       -3.56579        2.68817
H          1.28245       -1.78360        2.63698
C         -0.00019        1.06035       -2.34951
C         -0.00012        0.19874       -3.61524
H         -0.00008        0.83899       -4.50380
H         -0.88455       -0.44079       -3.63699
H          0.88433       -0.44078       -3.63694
C         -1.24859        1.93560       -2.30137
H         -1.27572        2.53066       -1.38682
H         -2.15026        1.32160       -2.35541
H         -1.24991        2.61083       -3.16221
C          1.24827        1.93554       -2.30126
H          1.24960        2.61098       -3.16194
H          2.14992        1.32151       -2.35541
H          1.27546        2.53047       -1.38664
C         -3.46062        0.56198        0.91972
C         -3.45282        1.50185        2.12703
H         -2.86501        2.39566        1.90620
H         -3.00997        1.00308        2.99410
H         -4.47751        1.79259        2.37676
C         -4.24150       -0.70462        1.27137
H         -5.28179       -0.44526        1.49334
H         -3.80900       -1.18172        2.15395
H         -4.22764       -1.41584        0.44435
C         -4.10682        1.27366       -0.26997
H         -5.14819        1.52378       -0.04081
H         -4.09131        0.63135       -1.15292
H         -3.56463        2.19543       -0.48725
P         -1.27899       -0.68394       -0.44775
P          1.27889       -0.68358       -0.44773
C          3.46075        0.56193        0.91942
C          4.24090       -0.70496        1.27162
H          3.80856       -1.18118        2.15474
H          4.22620       -1.41671        0.44508
H          5.28147       -0.44616        1.49292
C          4.10742        1.27270       -0.27056
H          3.56574        2.19464       -0.48836
H          5.14887        1.52241       -0.04139
H          4.09162        0.62996       -1.15319
C          3.45328        1.50225        2.12632
H          3.00992        1.00409        2.99348
H          4.47809        1.79241        2.37618
H          2.86598        2.39632        1.90529
S          2.46330       -1.73176       -1.59871
S         -2.46389       -1.73180       -1.59855
N          0.00017        2.98781        1.07427
O         -1.08113        3.50255        0.75978
O          0.00038        1.89538        1.73457
O          1.08111        3.50342        0.76041
