# Supplementary material for: Main Group Molecular Switches with Swivel Bifurcated to Trifurcated Hydrogen Bond Mode of Action
Source: J Am Chem Soc. 2023 Jun 2;145(23):12475–86. doi: 10.1021/jacs.2c12713 (PMC10273318; doi:10.1021/jacs.2c12713)
Supplement: Supplementary file 2 — ja2c12713_si_002.zip [file ja2c12713_si_002.zip › Matrix_new/Matrix/NO3_vacuum.xyz]

4
NO3_vacuum.log	Energy: -175903.5807242
O         -1.18329        0.41353       -0.00001
O          0.23345       -1.23130       -0.00001
O          0.94995        0.81770       -0.00001
N         -0.00013        0.00008        0.00003
